# Supplementary material for: 4-Amino-N-(4,6-di­methyl­pyrimidin-2-yl)benzene­sulfonamide–1,4-di­aza­bicyclo­[2.2.2]octane (2/1)
Source: Acta Crystallogr Sect E Struct Rep Online. 2013 Oct 5;69(Pt 11):o1615. doi: 10.1107/S1600536813027037 (PMC3884290; doi:10.1107/S1600536813027037)
Supplement: Supplementary file 1 [file e-69-o1615-sup1.cif]

##############################################################################
#                                                                            #
# This CIF contains the data in a paper accepted for publication in          #
# Acta Crystallographica Section E. It conforms to the requirements of       #
# Notes for Authors for Acta Crystallographica Section E, and has been       #
# peer reviewed under the auspices of the IUCr Commission on Journals.       #
#                                                                            #
# Full details of the Crystallographic Information File format               #
# are given in the paper "The Crystallographic Information File (CIF):       #
# a New Standard Archive File for Crystallography" by S. R. Hall, F. H.      #
# Allen and I. D. Brown [Acta Cryst. (1991), A47, 655-685].                  #
#                                                                            #
# The current version of the core CIF dictionary is obtainable from          #
# ftp://ftp.iucr.org/pub/cif_core.dic.                                       #
#                                                                            #
# Software is freely available for graphical display of the structure(s)     #
# in this CIF. For information consult the CIF software page                 #
# http://www.iucr.org/resources/cif/software.                                #
#                                                                            #
# This file may be used for bona fide research purposes within the           #
# scientific community so long as proper attribution is given to the journal # 
# article from which it was obtained.                                        #
#                                                                            #
##############################################################################
data_general
_audit_creation_method     SHELXL-97
_journal_date_recd_electronic     2013-09-30
_journal_date_accepted     2013-10-01
_journal_name_full     'Acta Crystallographica, Section E'
_journal_year     2013
_journal_volume     69
_journal_issue     11
_journal_page_first     o1615
_journal_page_last     o1615
_journal_paper_category     QO
_journal_paper_doi     10.1107/S1600536813027037
_journal_coeditor_code     SU2652
_publ_contact_author_name     ' Edward RT Tiekink '
_publ_contact_author_address
;
Department of Chemistry, University of Malaya,
50603 Kuala Lumpur, Malaysia
;
_publ_contact_author_email
;
edward.tiekink@gmail.com
;
_publ_contact_author_fax     ' (65) 6790 9801 '
_publ_contact_author_phone     ' (65) 6790 6775 '
_publ_section_title
;\
4-Amino-<i>N</i>-(4,6-dimethylpyrimidin-2-yl)benzenesulfonamide--1,4-\
diazabicyclo[2.2.2]octane (2/1)
;
loop_
    _publ_author_name
    _publ_author_address
    'Arman, Hadi D. '
;
Department of Chemistry, The University of Texas at San Antonio,
One UTSA Circle, San Antonio, Texas 78249-0698, USA
;
    'Kaulgud, Trupta '
;
Department of Chemistry, The University of Texas at San Antonio,
One UTSA Circle, San Antonio, Texas 78249-0698, USA
;
    'Tiekink, Edward R. T.'
;
Department of Chemistry, University of Malaya,
50603 Kuala Lumpur, Malaysia
;
data_I
_audit_creation_method     SHELXL-97
_database_code_depnum_ccdc_archive     'CCDC 964340'
_chemical_name_systematic
;\
4-Amino-<i>N</i>-(4,6-dimethylpyrimidin-2-yl)benzenesulfonamide--\
1,4-diazabicyclo[2.2.2]octane (2/1)
;
_chemical_name_common     ?
_chemical_formula_moiety     'C12 H14 N4 O2 S, 0.5(C6 H12 N2)'
_chemical_formula_sum     'C15 H20 N5 O2 S'
_chemical_formula_iupac     'C12 H14 N4 O2 S, 0.5C6 H12 N2'
_chemical_formula_weight     334.42
_chemical_melting_point     ?
_symmetry_cell_setting     orthorhombic
_symmetry_space_group_name_H-M     'P b c n'
_symmetry_space_group_name_Hall     '-P 2n 2ab'
loop_
    _symmetry_equiv_pos_as_xyz
    'x, y, z'
    '-x+1/2, -y+1/2, z+1/2'
    '-x, y, -z+1/2'
    'x+1/2, -y+1/2, -z'
    '-x, -y, -z'
    'x-1/2, y-1/2, -z-1/2'
    'x, -y, z-1/2'
    '-x-1/2, y-1/2, z'
_cell_length_a     26.488(3)
_cell_length_b     9.7886(11)
_cell_length_c     12.2163(13)
_cell_angle_alpha     90.00
_cell_angle_beta     90.00
_cell_angle_gamma     90.00
_cell_volume     3167.4(6)
_cell_formula_units_Z     8
_cell_measurement_reflns_used     11130
_cell_measurement_theta_min     2.0806
_cell_measurement_theta_max     40.2450
_cell_measurement_temperature     98(2)
_exptl_crystal_description     'block'
_exptl_crystal_colour     'colourless'
_exptl_crystal_size_max     0.35
_exptl_crystal_size_mid     0.31
_exptl_crystal_size_min     0.21
_exptl_crystal_density_diffrn     1.403
_exptl_crystal_density_meas     ?
_exptl_crystal_density_method     'not measured'
_exptl_crystal_F_000     1416
_exptl_absorpt_coefficient_mu     0.222
_exptl_absorpt_correction_type     none
_exptl_absorpt_process_details     ?
_exptl_absorpt_correction_T_min     ?
_exptl_absorpt_correction_T_max     ?
_exptl_special_details
;
;
_diffrn_ambient_temperature     98(2)
_diffrn_radiation_type     MoK\a
_diffrn_radiation_wavelength     0.71073
_diffrn_radiation_source     'fine-focus sealed tube'
_diffrn_radiation_monochromator     graphite
_diffrn_measurement_device_type     'Rigaku AFC12\K/SATURN724'
_diffrn_measurement_method     \w
_diffrn_detector_area_resol_mean     ?
_diffrn_reflns_number     7965
_diffrn_reflns_av_R_equivalents     0.0324
_diffrn_reflns_av_sigmaI/netI     0.0627
_diffrn_reflns_theta_min     2.22
_diffrn_reflns_theta_max     27.50
_diffrn_reflns_theta_full     27.50
_diffrn_measured_fraction_theta_max     0.993
_diffrn_measured_fraction_theta_full     0.993
_diffrn_reflns_limit_h_min     -10
_diffrn_reflns_limit_h_max     34
_diffrn_reflns_limit_k_min     -8
_diffrn_reflns_limit_k_max     12
_diffrn_reflns_limit_l_min     -15
_diffrn_reflns_limit_l_max     10
_diffrn_standards_number     0
_diffrn_standards_interval_count     ?
_diffrn_standards_interval_time     ?
_diffrn_standards_decay_%     0
_refine_special_details
;
Refinement of <i>F</i>^2^ against ALL reflections. The weighted <i>R</i>-factor
<i>wR</i> and goodness of fit <i>S</i> are based on <i>F</i>^2^, conventional
<i>R</i>-factors <i>R</i> are based on <i>F</i>, with <i>F</i> set to zero for
negative <i>F</i>^2^. The threshold expression of <i>F</i>^2^ >
2\s(<i>F</i>^2^) is used only for calculating <i>R</i>-factors(gt) <i>etc</i>.
and is not relevant to the choice of reflections for refinement.
<i>R</i>-factors based on <i>F</i>^2^ are statistically about twice as large
as those based on <i>F</i>, and <i>R</i>- factors based on ALL data will be
even larger.
;
_reflns_number_total     3616
_reflns_number_gt     3264
_reflns_threshold_expression     I>2\s(I)
_refine_ls_structure_factor_coef     Fsqd
_refine_ls_matrix_type     full
_refine_ls_R_factor_all     0.0490
_refine_ls_R_factor_gt     0.0440
_refine_ls_wR_factor_gt     0.1100
_refine_ls_wR_factor_ref     0.1147
_refine_ls_goodness_of_fit_ref     0.985
_refine_ls_restrained_S_all     0.984
_refine_ls_number_reflns     3616
_refine_ls_number_parameters     219
_refine_ls_number_restraints     3
_refine_ls_hydrogen_treatment     mixed
_refine_ls_weighting_scheme     calc
_refine_ls_weighting_details
         'calc w=1/[\s^2^(Fo^2^)+(0.0551P)^2^+2.7774P] where P=(Fo^2^+2Fc^2^)/3'
_atom_sites_solution_hydrogens     geom
_atom_sites_solution_primary     direct
_atom_sites_solution_secondary     difmap
_refine_ls_shift/su_max     0.000
_refine_ls_shift/su_mean     0.000
_refine_diff_density_max     0.406
_refine_diff_density_min     -0.483
_refine_ls_extinction_method     none
_refine_ls_extinction_coef     ?
loop_
    _atom_type_symbol
    _atom_type_description
    _atom_type_scat_dispersion_real
    _atom_type_scat_dispersion_imag
    _atom_type_scat_source
    'C' 'C' 0.0033 0.0016
                         'International Tables Vol C Tables 4.2.6.8 and 6.1.1.4'
    'H' 'H' 0.0000 0.0000
                         'International Tables Vol C Tables 4.2.6.8 and 6.1.1.4'
    'N' 'N' 0.0061 0.0033
                         'International Tables Vol C Tables 4.2.6.8 and 6.1.1.4'
    'O' 'O' 0.0106 0.0060
                         'International Tables Vol C Tables 4.2.6.8 and 6.1.1.4'
    'S' 'S' 0.1246 0.1234
                         'International Tables Vol C Tables 4.2.6.8 and 6.1.1.4'
_computing_data_collection
                 'CrystalClear (Molecular Structure Corporation & Rigaku, 2005)'
_computing_cell_refinement
                 'CrystalClear (Molecular Structure Corporation & Rigaku, 2005)'
_computing_data_reduction
                 'CrystalClear (Molecular Structure Corporation & Rigaku, 2005)'
_computing_structure_solution     'SHELXS97 (Sheldrick, 2008)'
_computing_structure_refinement     'SHELXL97 (Sheldrick, 2008)'
_computing_molecular_graphics
          'ORTEP-3 for Windows (Farrugia, 2012) and DIAMOND (Brandenburg, 2006)'
_computing_publication_material     'publCIF (Westrip, 2010)'
loop_
    _atom_site_type_symbol
    _atom_site_label
    _atom_site_fract_x
    _atom_site_fract_y
    _atom_site_fract_z
    _atom_site_U_iso_or_equiv
    _atom_site_adp_type
    _atom_site_calc_flag
    _atom_site_refinement_flags
    _atom_site_occupancy
    _atom_site_symmetry_multiplicity
    _atom_site_disorder_assembly
    _atom_site_disorder_group
    S S1 0.132415(15) 0.06565(4) 0.45540(3) 0.01333(12) Uani d . 1 1 . .
    O O1 0.11533(5) -0.05810(12) 0.50942(10) 0.0173(3) Uani d . 1 1 . .
    O O2 0.13901(5) 0.05841(13) 0.33849(10) 0.0183(3) Uani d . 1 1 . .
    N N1 0.09018(5) 0.17725(15) 0.48968(11) 0.0148(3) Uani d D 1 1 . .
    H H1N 0.0745(7) 0.152(2) 0.5494(11) 0.018 Uiso d D 1 1 . .
    N N2 0.12538(5) 0.36203(15) 0.39075(11) 0.0160(3) Uani d . 1 1 . .
    N N3 0.07074(6) 0.39389(15) 0.54545(11) 0.0160(3) Uani d . 1 1 . .
    N N4 0.32337(6) 0.25427(17) 0.65547(13) 0.0218(3) Uani d D 1 1 . .
    H H2N 0.3284(9) 0.250(2) 0.7267(8) 0.026 Uiso d D 1 1 . .
    H H3N 0.3418(8) 0.308(2) 0.6139(16) 0.026 Uiso d D 1 1 . .
    C C1 0.09647(6) 0.31690(17) 0.47297(13) 0.0148(3) Uani d . 1 1 . .
    C C2 0.12939(6) 0.49905(19) 0.38156(14) 0.0166(3) Uani d . 1 1 . .
    C C3 0.10504(7) 0.58644(18) 0.45383(14) 0.0181(4) Uani d . 1 1 . .
    H H3 0.1085 0.6827 0.4474 0.022 Uiso calc R 1 1 . .
    C C4 0.07545(7) 0.52934(18) 0.53588(14) 0.0169(3) Uani d . 1 1 . .
    C C5 0.16111(8) 0.55243(19) 0.28925(15) 0.0226(4) Uani d . 1 1 . .
    H H5A 0.1968 0.5353 0.3050 0.034 Uiso calc R 1 1 . .
    H H5B 0.1555 0.6509 0.2812 0.034 Uiso calc R 1 1 . .
    H H5C 0.1517 0.5060 0.2212 0.034 Uiso calc R 1 1 . .
    C C6 0.04783(7) 0.61545(19) 0.61820(15) 0.0223(4) Uani d . 1 1 . .
    H H6A 0.0120 0.5909 0.6180 0.033 Uiso calc R 1 1 . .
    H H6B 0.0515 0.7122 0.5990 0.033 Uiso calc R 1 1 . .
    H H6C 0.0620 0.5995 0.6912 0.033 Uiso calc R 1 1 . .
    C C7 0.18946(6) 0.11773(17) 0.51417(13) 0.0144(3) Uani d . 1 1 . .
    C C8 0.19655(6) 0.10442(17) 0.62712(14) 0.0159(3) Uani d . 1 1 . .
    H H8 0.1710 0.0640 0.6712 0.019 Uiso calc R 1 1 . .
    C C9 0.24078(6) 0.15020(18) 0.67437(14) 0.0173(3) Uani d . 1 1 . .
    H H9 0.2456 0.1396 0.7509 0.021 Uiso calc R 1 1 . .
    C C10 0.27886(7) 0.21239(18) 0.61103(14) 0.0172(3) Uani d . 1 1 . .
    C C11 0.27024(7) 0.2272(2) 0.49774(15) 0.0211(4) Uani d . 1 1 . .
    H H11 0.2950 0.2707 0.4535 0.025 Uiso calc R 1 1 . .
    C C12 0.22649(7) 0.17962(19) 0.45039(14) 0.0192(4) Uani d . 1 1 . .
    H H12 0.2216 0.1890 0.3737 0.023 Uiso calc R 1 1 . .
    N N5 0.02978(6) 0.88272(15) 0.16824(11) 0.0165(3) Uani d . 1 1 . .
    C C13 0.05365(6) 0.80970(18) 0.26139(13) 0.0168(3) Uani d . 1 1 . .
    H H13A 0.0862 0.8535 0.2799 0.020 Uiso calc R 1 1 . .
    H H13B 0.0604 0.7137 0.2407 0.020 Uiso calc R 1 1 . .
    C C14 0.01889(8) 1.02566(18) 0.20149(15) 0.0234(4) Uani d . 1 1 . .
    H H14A 0.0043 1.0765 0.1389 0.028 Uiso calc R 1 1 . .
    H H14B 0.0506 1.0716 0.2236 0.028 Uiso calc R 1 1 . .
    C C15 -0.01819(6) 0.81388(19) 0.13850(14) 0.0180(3) Uani d . 1 1 . .
    H H15A -0.0111 0.7197 0.1133 0.022 Uiso calc R 1 1 . .
    H H15B -0.0347 0.8639 0.0779 0.022 Uiso calc R 1 1 . .
loop_
    _atom_site_aniso_label
    _atom_site_aniso_U_11
    _atom_site_aniso_U_22
    _atom_site_aniso_U_33
    _atom_site_aniso_U_12
    _atom_site_aniso_U_13
    _atom_site_aniso_U_23
    S1 0.0140(2) 0.0121(2) 0.0139(2) -0.00069(14) 0.00026(15) -0.00111(14)
    O1 0.0176(6) 0.0125(6) 0.0219(6) -0.0016(5) 0.0005(5) 0.0000(5)
    O2 0.0206(6) 0.0201(6) 0.0142(6) -0.0009(5) 0.0005(5) -0.0043(5)
    N1 0.0135(6) 0.0136(7) 0.0174(6) -0.0002(5) 0.0036(5) 0.0003(5)
    N2 0.0162(7) 0.0152(7) 0.0166(7) 0.0004(5) 0.0013(6) 0.0005(6)
    N3 0.0162(7) 0.0162(7) 0.0157(6) 0.0013(6) 0.0006(5) -0.0005(5)
    N4 0.0188(7) 0.0266(8) 0.0198(7) -0.0053(6) -0.0043(6) 0.0018(6)
    C1 0.0123(7) 0.0162(8) 0.0158(7) 0.0002(6) -0.0018(6) 0.0000(6)
    C2 0.0150(7) 0.0174(8) 0.0174(8) 0.0003(6) -0.0006(6) 0.0022(7)
    C3 0.0188(8) 0.0132(7) 0.0225(9) 0.0012(6) -0.0007(7) 0.0011(6)
    C4 0.0158(8) 0.0172(8) 0.0176(8) 0.0027(6) -0.0017(6) -0.0012(6)
    C5 0.0255(9) 0.0181(8) 0.0243(9) -0.0014(7) 0.0057(8) 0.0028(7)
    C6 0.0246(9) 0.0188(8) 0.0234(9) 0.0047(7) 0.0034(7) -0.0024(7)
    C7 0.0121(7) 0.0140(7) 0.0171(7) -0.0002(6) -0.0002(6) -0.0008(6)
    C8 0.0162(8) 0.0155(8) 0.0160(7) -0.0004(6) 0.0034(6) 0.0001(6)
    C9 0.0181(8) 0.0181(8) 0.0157(7) 0.0007(7) -0.0015(6) -0.0012(6)
    C10 0.0154(8) 0.0156(8) 0.0204(8) -0.0002(6) -0.0008(7) 0.0006(7)
    C11 0.0163(8) 0.0255(9) 0.0214(8) -0.0039(7) 0.0018(7) 0.0064(7)
    C12 0.0154(8) 0.0251(9) 0.0172(8) -0.0008(7) -0.0005(7) 0.0053(7)
    N5 0.0166(7) 0.0174(7) 0.0154(6) -0.0021(6) 0.0007(5) 0.0016(6)
    C13 0.0151(8) 0.0194(8) 0.0159(7) 0.0004(6) -0.0001(6) -0.0003(6)
    C14 0.0300(10) 0.0144(8) 0.0258(9) -0.0003(7) 0.0000(8) 0.0028(7)
    C15 0.0141(7) 0.0234(9) 0.0165(7) -0.0010(7) -0.0009(6) -0.0013(7)
_geom_special_details
;
All s.u.'s (except the s.u. in the dihedral angle between two l.s. planes) are
estimated using the full covariance matrix. The cell s.u.'s are taken into
account individually in the estimation of s.u.'s in distances, angles and
torsion angles; correlations between s.u.'s in cell parameters are only used
when they are defined by crystal symmetry. An approximate (isotropic)
treatment of cell s.u.'s is used for estimating s.u.'s involving l.s. planes.
;
loop_
    _geom_bond_atom_site_label_1
    _geom_bond_atom_site_label_2
    _geom_bond_site_symmetry_2
    _geom_bond_distance
    _geom_bond_publ_flag
    S1 O2 . 1.4406(12) ?
    S1 O1 . 1.4518(12) ?
    S1 N1 . 1.6188(14) ?
    S1 C7 . 1.7488(17) ?
    N1 C1 . 1.392(2) ?
    N1 H1N . 0.876(9) ?
    N2 C1 . 1.338(2) ?
    N2 C2 . 1.350(2) ?
    N3 C4 . 1.337(2) ?
    N3 C1 . 1.348(2) ?
    N4 C10 . 1.361(2) ?
    N4 H2N . 0.881(9) ?
    N4 H3N . 0.877(10) ?
    C2 C3 . 1.388(2) ?
    C2 C5 . 1.500(2) ?
    C3 C4 . 1.390(2) ?
    C3 H3 . 0.9500 ?
    C4 C6 . 1.502(2) ?
    C5 H5A . 0.9800 ?
    C5 H5B . 0.9800 ?
    C5 H5C . 0.9800 ?
    C6 H6A . 0.9800 ?
    C6 H6B . 0.9800 ?
    C6 H6C . 0.9800 ?
    C7 C12 . 1.392(2) ?
    C7 C8 . 1.399(2) ?
    C8 C9 . 1.381(2) ?
    C8 H8 . 0.9500 ?
    C9 C10 . 1.409(2) ?
    C9 H9 . 0.9500 ?
    C10 C11 . 1.410(2) ?
    C11 C12 . 1.377(2) ?
    C11 H11 . 0.9500 ?
    C12 H12 . 0.9500 ?
    N5 C15 . 1.483(2) ?
    N5 C14 . 1.485(2) ?
    N5 C13 . 1.485(2) ?
    C13 C15 3 1.542(2) ?
    C13 H13A . 0.9900 ?
    C13 H13B . 0.9900 ?
    C14 C14 3 1.551(4) ?
    C14 H14A . 0.9900 ?
    C14 H14B . 0.9900 ?
    C15 C13 3 1.542(2) ?
    C15 H15A . 0.9900 ?
    C15 H15B . 0.9900 ?
loop_
    _geom_angle_atom_site_label_1
    _geom_angle_atom_site_label_2
    _geom_angle_atom_site_label_3
    _geom_angle_site_symmetry_1
    _geom_angle_site_symmetry_3
    _geom_angle
    _geom_angle_publ_flag
    O2 S1 O1 . . 116.57(7) ?
    O2 S1 N1 . . 111.93(8) ?
    O1 S1 N1 . . 103.30(7) ?
    O2 S1 C7 . . 108.46(8) ?
    O1 S1 C7 . . 109.02(8) ?
    N1 S1 C7 . . 107.11(8) ?
    C1 N1 S1 . . 122.82(12) ?
    C1 N1 H1N . . 117.0(14) ?
    S1 N1 H1N . . 110.8(14) ?
    C1 N2 C2 . . 115.81(15) ?
    C4 N3 C1 . . 116.74(15) ?
    C10 N4 H2N . . 120.7(15) ?
    C10 N4 H3N . . 115.6(15) ?
    H2N N4 H3N . . 121(2) ?
    N2 C1 N3 . . 126.72(16) ?
    N2 C1 N1 . . 120.18(15) ?
    N3 C1 N1 . . 113.09(15) ?
    N2 C2 C3 . . 121.51(16) ?
    N2 C2 C5 . . 116.91(15) ?
    C3 C2 C5 . . 121.58(16) ?
    C2 C3 C4 . . 118.22(16) ?
    C2 C3 H3 . . 120.9 ?
    C4 C3 H3 . . 120.9 ?
    N3 C4 C3 . . 120.97(16) ?
    N3 C4 C6 . . 116.90(16) ?
    C3 C4 C6 . . 122.13(16) ?
    C2 C5 H5A . . 109.5 ?
    C2 C5 H5B . . 109.5 ?
    H5A C5 H5B . . 109.5 ?
    C2 C5 H5C . . 109.5 ?
    H5A C5 H5C . . 109.5 ?
    H5B C5 H5C . . 109.5 ?
    C4 C6 H6A . . 109.5 ?
    C4 C6 H6B . . 109.5 ?
    H6A C6 H6B . . 109.5 ?
    C4 C6 H6C . . 109.5 ?
    H6A C6 H6C . . 109.5 ?
    H6B C6 H6C . . 109.5 ?
    C12 C7 C8 . . 119.89(15) ?
    C12 C7 S1 . . 120.40(13) ?
    C8 C7 S1 . . 119.60(13) ?
    C9 C8 C7 . . 119.74(16) ?
    C9 C8 H8 . . 120.1 ?
    C7 C8 H8 . . 120.1 ?
    C8 C9 C10 . . 121.19(15) ?
    C8 C9 H9 . . 119.4 ?
    C10 C9 H9 . . 119.4 ?
    N4 C10 C11 . . 120.04(16) ?
    N4 C10 C9 . . 122.07(16) ?
    C11 C10 C9 . . 117.86(16) ?
    C12 C11 C10 . . 120.92(16) ?
    C12 C11 H11 . . 119.5 ?
    C10 C11 H11 . . 119.5 ?
    C11 C12 C7 . . 120.37(16) ?
    C11 C12 H12 . . 119.8 ?
    C7 C12 H12 . . 119.8 ?
    C15 N5 C14 . . 109.18(14) ?
    C15 N5 C13 . . 109.49(13) ?
    C14 N5 C13 . . 109.06(13) ?
    N5 C13 C15 . 3 109.61(13) ?
    N5 C13 H13A . . 109.7 ?
    C15 C13 H13A 3 . 109.7 ?
    N5 C13 H13B . . 109.7 ?
    C15 C13 H13B 3 . 109.7 ?
    H13A C13 H13B . . 108.2 ?
    N5 C14 C14 . 3 109.52(9) ?
    N5 C14 H14A . . 109.8 ?
    C14 C14 H14A 3 . 109.8 ?
    N5 C14 H14B . . 109.8 ?
    C14 C14 H14B 3 . 109.8 ?
    H14A C14 H14B . . 108.2 ?
    N5 C15 C13 . 3 109.84(13) ?
    N5 C15 H15A . . 109.7 ?
    C13 C15 H15A 3 . 109.7 ?
    N5 C15 H15B . . 109.7 ?
    C13 C15 H15B 3 . 109.7 ?
    H15A C15 H15B . . 108.2 ?
loop_
    _geom_torsion_atom_site_label_1
    _geom_torsion_atom_site_label_2
    _geom_torsion_atom_site_label_3
    _geom_torsion_atom_site_label_4
    _geom_torsion_site_symmetry_1
    _geom_torsion_site_symmetry_2
    _geom_torsion_site_symmetry_3
    _geom_torsion_site_symmetry_4
    _geom_torsion
    _geom_torsion_publ_flag
    O2 S1 N1 C1 . . . . -66.25(15) ?
    O1 S1 N1 C1 . . . . 167.54(13) ?
    C7 S1 N1 C1 . . . . 52.51(15) ?
    C2 N2 C1 N3 . . . . 1.0(3) ?
    C2 N2 C1 N1 . . . . -179.64(15) ?
    C4 N3 C1 N2 . . . . -1.6(3) ?
    C4 N3 C1 N1 . . . . 179.01(15) ?
    S1 N1 C1 N2 . . . . 28.3(2) ?
    S1 N1 C1 N3 . . . . -152.26(12) ?
    C1 N2 C2 C3 . . . . 0.3(2) ?
    C1 N2 C2 C5 . . . . -179.32(15) ?
    N2 C2 C3 C4 . . . . -1.0(3) ?
    C5 C2 C3 C4 . . . . 178.66(16) ?
    C1 N3 C4 C3 . . . . 0.8(2) ?
    C1 N3 C4 C6 . . . . -178.58(15) ?
    C2 C3 C4 N3 . . . . 0.4(3) ?
    C2 C3 C4 C6 . . . . 179.74(16) ?
    O2 S1 C7 C12 . . . . 17.69(17) ?
    O1 S1 C7 C12 . . . . 145.57(14) ?
    N1 S1 C7 C12 . . . . -103.29(15) ?
    O2 S1 C7 C8 . . . . -166.16(13) ?
    O1 S1 C7 C8 . . . . -38.28(16) ?
    N1 S1 C7 C8 . . . . 72.86(15) ?
    C12 C7 C8 C9 . . . . -1.4(3) ?
    S1 C7 C8 C9 . . . . -177.55(13) ?
    C7 C8 C9 C10 . . . . 1.0(3) ?
    C8 C9 C10 N4 . . . . -177.89(17) ?
    C8 C9 C10 C11 . . . . 0.4(3) ?
    N4 C10 C11 C12 . . . . 176.87(18) ?
    C9 C10 C11 C12 . . . . -1.5(3) ?
    C10 C11 C12 C7 . . . . 1.1(3) ?
    C8 C7 C12 C11 . . . . 0.3(3) ?
    S1 C7 C12 C11 . . . . 176.48(15) ?
    C15 N5 C13 C15 . . . 3 -61.24(15) ?
    C14 N5 C13 C15 . . . 3 58.17(18) ?
    C15 N5 C14 C14 . . . 3 57.7(2) ?
    C13 N5 C14 C14 . . . 3 -61.9(2) ?
    C14 N5 C15 C13 . . . 3 -61.68(17) ?
    C13 N5 C15 C13 . . . 3 57.66(16) ?
loop_
    _geom_hbond_atom_site_label_D
    _geom_hbond_atom_site_label_H
    _geom_hbond_atom_site_label_A
    _geom_hbond_site_symmetry_A
    _geom_hbond_distance_DH
    _geom_hbond_distance_HA
    _geom_hbond_distance_DA
    _geom_hbond_angle_DHA
    N1 H1N N5 7_566 0.875(15) 1.904(16) 2.768(2) 168.9(17)
    N4 H2N O2 2_555 0.881(11) 2.475(18) 3.058(2) 124.2(16)
    N4 H2N N2 2_555 0.881(11) 2.592(16) 3.376(2) 148.8(18)
    N4 H3N O1 8_665 0.88(2) 2.15(2) 3.032(2) 178.1(19)
