# Supplementary material for: 4-Amino-N-(4,6-di­methyl­pyrimidin-2-yl)benzene­sulfonamide–1,4-di­aza­bicyclo­[2.2.2]octane (2/1)
Source: Acta Crystallogr Sect E Struct Rep Online. 2013 Oct 5;69(Pt 11):o1615. doi: 10.1107/S1600536813027037 (PMC3884290; doi:10.1107/S1600536813027037)
Supplement: Supplementary file 2 [file e-69-o1615-Isup2.hkl]

#
# h,k,l, Fc-squared, Fo-squared, sigma(Fo-squared) and status flag
#
data_I
_shelx_title ' cd0277b'
_shelx_refln_list_code          4
_shelx_F_calc_maximum      250.03
_exptl_crystal_F_000      1416.00
_reflns_d_resolution_high  0.7696
 
loop_
 _symmetry_equiv_pos_as_xyz
 'x, y, z'
 '-x+1/2, -y+1/2, z+1/2'
 '-x, y, -z+1/2'
 'x+1/2, -y+1/2, -z'
 '-x, -y, -z'
 'x-1/2, y-1/2, -z-1/2'
 'x, -y, z-1/2'
 '-x-1/2, y-1/2, z'
 
_cell_length_a    26.4880
_cell_length_b     9.7886
_cell_length_c    12.2163
_cell_angle_alpha  90.000
_cell_angle_beta   90.000
_cell_angle_gamma  90.000
 
_shelx_F_squared_multiplier     1.000
 
loop_
 _refln_index_h
 _refln_index_k
 _refln_index_l
 _refln_F_squared_calc
 _refln_F_squared_meas
 _refln_F_squared_sigma
 _refln_observed_status
  10   0   0      892.08      859.13     25.09 o
  12   0   0    10012.76    10787.79    108.89 o
  14   0   0      413.80      326.60     42.50 o
  16   0   0     3633.93     3659.09     64.87 o
  18   0   0     2587.78     2518.09     54.05 o
  20   0   0     9307.57    10244.20   4611.82 o
  22   0   0     4295.21     4572.34     91.60 o
  24   0   0      320.75      347.10     41.66 o
  26   0   0     1887.54     1771.29     79.14 o
  28   0   0     2716.55     2825.71    130.53 o
  30   0   0     1728.66     1797.23     49.34 o
  32   0   0        1.75       14.69     10.16 o
  34   0   0     3305.92     3744.64   1685.68 o
   1   1   0     7851.12     7917.34     74.55 o
   3   1   0     2257.12     2269.84     17.46 o
   5   1   0    15465.33    16098.40    153.39 o
   7   1   0    18570.70    18865.47   3405.28 o
   9   1   0    10633.31    10955.38    108.65 o
  11   1   0     5774.06     5905.11     72.73 o
  13   1   0     5870.57     6660.62     74.55 o
  15   1   0     1746.23     1728.00     57.07 o
  17   1   0      920.88      869.11     31.68 o
  19   1   0     8319.74     8170.92    146.40 o
  21   1   0     2080.81     2106.96     36.32 o
  23   1   0       35.52       34.43     18.14 o
  25   1   0     1250.02     1465.72     94.39 o
  27   1   0     1555.61     1573.88     53.11 o
  29   1   0        0.18       11.90      6.48 o
  31   1   0        9.27        8.74     10.43 o
  33   1   0       22.25       29.20     10.18 o
   0   2   0     3293.48     3363.87     24.89 o
   2   2   0    11045.01    10705.62     70.24 o
   4   2   0    62516.28    60459.79  10912.46 o
   6   2   0    10851.01    10499.34    102.72 o
   8   2   0    15021.56    14182.61    138.57 o
  10   2   0     1988.87     2019.72     29.02 o
  12   2   0     8110.31     8812.14     94.02 o
  14   2   0     3601.33     3724.33     75.94 o
  16   2   0     7289.90     7952.65    137.55 o
  18   2   0     6726.13     6935.35    149.64 o
  20   2   0      295.21      391.78     43.77 o
  22   2   0     1352.16     1440.64     46.86 o
  24   2   0     1285.84     1353.14     82.01 o
  26   2   0        9.40        9.62      9.92 o
  28   2   0      211.29      212.96     18.94 o
  30   2   0     1274.17     1468.05     68.77 o
  32   2   0      153.83      161.80     17.99 o
   1   3   0      412.11      309.42     13.91 o
   3   3   0      491.86      477.71     20.91 o
   5   3   0     7944.91     8107.30     81.14 o
   7   3   0     8717.71     9357.85     93.95 o
   9   3   0     2927.74     3237.08     41.84 o
  11   3   0     2405.55     2202.73     47.34 o
  13   3   0     1378.21     1198.68     52.42 o
  15   3   0     1474.92     1468.57     38.51 o
  17   3   0      420.56      559.80     69.77 o
  19   3   0      629.52      544.02     56.11 o
  21   3   0      194.33      222.67     35.25 o
  23   3   0      670.96      610.95     41.96 o
  25   3   0      706.91      759.38     54.96 o
  27   3   0       61.23       65.35     11.44 o
  29   3   0      350.78      378.59     41.49 o
  31   3   0       29.99       39.36      9.51 o
  33   3   0       99.73      127.61     16.12 o
   0   4   0     6599.07     7545.39     78.66 o
   2   4   0     2856.21     2932.38     26.10 o
   4   4   0       42.34       50.91      6.65 o
   6   4   0     3041.11     3059.09     39.30 o
   8   4   0      520.67      690.81     28.42 o
  10   4   0       12.19       32.83      8.34 o
  12   4   0     1661.17     1883.02     36.28 o
  14   4   0     1414.76     1552.37     40.27 o
  16   4   0      687.66      679.08     74.24 o
  18   4   0     2123.37     1867.79     63.97 o
  20   4   0     1736.39     1809.38     77.45 o
  22   4   0      288.17      346.98     43.59 o
  24   4   0        0.03       33.98     14.63 o
  26   4   0      461.13      499.88     42.56 o
  28   4   0       49.33       39.90     11.97 o
  30   4   0      194.95      185.14     26.09 o
  32   4   0      464.84      525.45     38.88 o
   1   5   0      112.79       93.39      8.36 o
   3   5   0    12650.65    13150.38    270.10 o
   5   5   0      549.28      748.37     44.01 o
   7   5   0     1765.62     1783.20    710.52 o
   9   5   0     2045.57     1829.15    728.48 o
  11   5   0     1361.00     1303.88     33.43 o
  13   5   0     1310.12     1116.63     43.29 o
  15   5   0     1644.33     1553.09     49.27 o
  17   5   0      538.72      558.53     49.27 o
  19   5   0     3337.19     3472.15     79.44 o
  21   5   0      190.61      174.61     25.70 o
  23   5   0      606.75      624.19     47.58 o
  25   5   0       97.33      105.99     24.97 o
  27   5   0       18.06       14.57      8.77 o
  29   5   0      383.53      399.22     58.65 o
  31   5   0     2662.84     2824.02   1266.39 o
   0   6   0     3138.15     2649.29     57.44 o
   2   6   0     1261.17     1297.00     78.08 o
   4   6   0     5392.02     5976.21    110.16 o
   6   6   0     4590.84     4445.43     73.34 o
   8   6   0        0.45       17.65      5.32 o
  10   6   0      282.83      320.44     45.10 o
  12   6   0     2934.31     2715.19     59.73 o
  14   6   0       34.70       34.64     11.55 o
  16   6   0     2344.07     2124.20     61.79 o
  18   6   0        7.11        5.26     11.31 o
  20   6   0      241.35      242.02     29.99 o
  22   6   0      109.59       85.25     14.15 o
  24   6   0        2.61       -1.03      8.95 o
  26   6   0       33.22       49.15     15.05 o
  28   6   0     1383.39     1239.31     59.98 o
  30   6   0     1165.68     1239.91     90.63 o
   1   7   0     4358.83     4201.44     66.32 o
   3   7   0     5742.14     5652.11     84.31 o
   5   7   0     7698.44     7952.40    153.08 o
   7   7   0    12322.02    12772.63   5749.55 o
   9   7   0       95.78       66.02     12.45 o
  11   7   0     5989.63     5885.77    111.31 o
  13   7   0     2626.19     2468.33     54.11 o
  15   7   0    13951.84    14599.96   7364.67 o
  17   7   0      196.06      144.80     24.00 o
  19   7   0     2642.19     2975.89    136.76 o
  21   7   0       13.67       15.24      6.89 o
  23   7   0     3900.86     3960.24     82.65 o
  25   7   0       32.07       12.27      8.04 o
  27   7   0     1921.52     1975.89     62.09 o
   0   8   0     4616.92     4961.52    135.55 o
   2   8   0       52.85       69.16     15.11 o
   4   8   0     7593.70     7595.03    148.97 o
   6   8   0      330.39      397.04     36.22 o
   8   8   0     7455.02     7712.80    152.12 o
  10   8   0       24.33       31.68      7.68 o
  12   8   0      385.10      397.22     35.07 o
  14   8   0     1906.51     1832.90     54.53 o
  16   8   0      442.63      503.93     36.28 o
  18   8   0       29.99       15.60      6.23 o
  20   8   0       69.73       70.86     15.18 o
  22   8   0     1182.04     1095.11    102.24 o
  24   8   0        5.23        9.31      7.80 o
  26   8   0     2289.54     2310.59   1036.58 o
   1   9   0     4932.11     4841.02     92.67 o
   3   9   0     1584.52     1370.44     56.35 o
   5   9   0     4770.05     4281.59    132.77 o
   7   9   0      503.35      506.65     51.87 o
   9   9   0     3036.78     3059.15     87.79 o
  11   9   0     9779.29    10306.83   4301.29 o
  13   9   0      813.97      813.06     41.48 o
  15   9   0     1748.11     1970.27     79.02 o
  17   9   0     1195.41     1203.94     46.86 o
  19   9   0     1528.19     1511.86     49.64 o
  21   9   0        4.70        4.11      7.01 o
  23   9   0     2392.48     2454.49     63.60 o
   0  10   0       74.59      140.75     17.11 o
   2  10   0     1004.06      846.01     60.58 o
   4  10   0     2676.62     2581.76     78.48 o
   6  10   0      607.68      576.67     52.00 o
   8  10   0     3240.34     3230.49    116.93 o
  10  10   0     1126.12     1055.08     84.83 o
  12  10   0       21.05       22.91      8.28 o
  14  10   0        0.12        9.19      5.32 o
  16  10   0      532.91      610.40    261.91 o
  18  10   0       82.40       82.53     20.07 o
  20  10   0      437.17      394.86     53.93 o
   1  11   0       22.89       14.81      6.35 o
   3  11   0      127.78      103.93     23.40 o
   5  11   0     1220.56     1150.25     80.77 o
   7  11   0      753.71      786.22     30.29 o
   9  11   0       78.99       80.65     15.48 o
  11  11   0       46.07       55.44     10.70 o
  13  11   0      760.74      737.19     43.05 o
  15  11   0       79.35       51.27     12.45 o
  17  11   0        1.01       10.28      7.50 o
   2  12   0       42.61       50.06     18.38 o
   4  12   0      641.46      746.01     44.56 o
   6  12   0      130.99      150.30     19.47 o
   8  12   0      489.06      550.06     38.33 o
  10  12   0      128.27      123.40     19.35 o
   1   1   1     1131.99     1056.57     11.29 o
   2   1   1    11152.81    10879.51     59.16 o
   3   1   1    15569.98    15472.13     99.41 o
   4   1   1      881.20      829.59     11.37 o
   5   1   1      567.63      689.35     20.15 o
   6   1   1     6808.34     6397.34     39.86 o
   7   1   1      882.26      873.25     14.71 o
   8   1   1     3163.14     2900.20     39.60 o
   9   1   1      542.29      628.43     40.60 o
  10   1   1      520.37      573.61     14.11 o
  11   1   1      172.64      174.67     15.59 o
  12   1   1       50.85       65.92      6.84 o
  13   1   1       19.04        9.13      4.72 o
  14   1   1      702.93      838.86     27.20 o
  15   1   1      136.29      151.57     27.81 o
  16   1   1     4863.72     4534.91     75.45 o
  17   1   1      445.85      458.31     36.83 o
  18   1   1       29.52       15.40      3.85 o
  19   1   1       96.65       44.38     12.09 o
  20   1   1     5271.07     5351.64    131.02 o
  21   1   1       28.08       61.94      7.02 o
  22   1   1       44.40       27.33      6.89 o
  23   1   1     3665.77     3730.50     68.41 o
  24   1   1       76.61      104.66      9.32 o
  25   1   1      419.55      454.72     23.24 o
  26   1   1      288.75      372.39     25.80 o
  27   1   1      319.67      354.27     26.09 o
  28   1   1     1248.00     1235.84     31.88 o
  29   1   1        1.77       26.81      5.64 o
  30   1   1      892.16      942.80     31.05 o
  31   1   1       38.49       38.87      6.39 o
  32   1   1      576.24      581.90     32.78 o
  33   1   1       24.67       29.47      6.75 o
  34   1   1      734.50      783.47     39.31 o
   0   2   1    10578.40    10200.42     96.98 o
   1   2   1    33815.93    31698.12   2859.73 o
   2   2   1     2037.19     2029.25     30.16 o
   3   2   1     2267.15     2716.29     19.83 o
   4   2   1    17929.43    17949.76    169.18 o
   5   2   1       24.94       32.81      4.34 o
   6   2   1     2423.31     2283.32     16.43 o
   7   2   1      311.01      431.89     22.58 o
   8   2   1     1018.61      906.28     47.55 o
   9   2   1      574.74      474.42     24.42 o
  10   2   1       10.61       20.67      7.74 o
  11   2   1      238.97      279.13     21.97 o
  12   2   1     1309.02     1465.54     29.71 o
  13   2   1     1120.00     1006.46     29.53 o
  14   2   1     3798.10     4148.18     66.38 o
  15   2   1       77.03       57.71      7.36 o
  16   2   1      127.84      133.74     16.84 o
  17   2   1      248.08      173.79     19.44 o
  19   2   1     3679.13     3754.24     58.58 o
  20   2   1       54.65       45.85     15.81 o
  21   2   1     3153.44     3183.78     60.14 o
  22   2   1      171.65      151.63     16.75 o
  23   2   1     2554.12     2544.04     36.40 o
  24   2   1       33.90       35.01      6.97 o
  25   2   1      164.29      181.21     12.13 o
  26   2   1       20.11       24.82      7.71 o
  27   2   1        0.12       24.87      5.27 o
  28   2   1      439.99      461.51     25.03 o
  29   2   1      746.51      823.78     32.85 o
  30   2   1      210.15      221.12     18.14 o
  31   2   1      317.35      357.17     23.76 o
  32   2   1       53.92       81.09     10.77 o
  33   2   1      232.05      280.31     25.08 o
   1   3   1     1083.56      916.11     13.11 o
   2   3   1    11391.84    10919.71    108.46 o
   3   3   1     4831.33     4508.30     34.61 o
   4   3   1    17299.66    17179.34    191.40 o
   5   3   1     7555.34     7071.02     70.38 o
   6   3   1      881.90     1196.05     25.13 o
   7   3   1     4951.17     5294.40     40.74 o
   8   3   1     3080.05     3295.67     30.82 o
   9   3   1      833.62      886.50     43.83 o
  10   3   1     2602.64     2567.21     42.29 o
  11   3   1     6481.99     6730.12     57.18 o
  12   3   1     6148.83     6506.97     73.08 o
  13   3   1        5.45        5.85      4.05 o
  14   3   1     2652.95     2593.68     33.02 o
  15   3   1     6063.78     5986.59     73.35 o
  16   3   1     7013.18     7138.40     81.33 o
  17   3   1        0.04        0.74     15.69 o
  18   3   1     7023.23     7447.61    107.39 o
  19   3   1       81.17       73.05     13.72 o
  20   3   1     5959.65     5906.90     84.11 o
  21   3   1      686.54      458.28     24.52 o
  22   3   1      755.16      661.38     31.49 o
  23   3   1      502.69      459.45     37.09 o
  24   3   1     1545.34     1451.46     47.70 o
  25   3   1      290.29      205.03     21.40 o
  26   3   1        4.54        6.81      5.23 o
  27   3   1      598.93      610.93     33.98 o
  28   3   1     1798.92     1841.43     39.90 o
  29   3   1       63.07       52.83     10.53 o
  30   3   1      471.86      491.86     32.25 o
  31   3   1      179.11      199.85     17.99 o
  32   3   1     1964.08     2101.57     37.85 o
  33   3   1      194.79      212.21     16.58 o
   0   4   1    23268.38    24912.96   4496.76 o
   1   4   1      849.79      730.77     11.37 o
   2   4   1      526.18      537.99     11.31 o
   3   4   1     8976.04     9102.02     67.55 o
   4   4   1     1167.91     1197.74     29.25 o
   5   4   1    15232.65    14820.19    270.19 o
   6   4   1      538.65      549.62     13.83 o
   7   4   1     1306.57     1492.95     32.62 o
   8   4   1     3954.80     4220.33     41.84 o
   9   4   1     4587.79     4496.15     39.75 o
  10   4   1     2555.14     2686.86     32.62 o
  11   4   1      338.18      339.71     26.84 o
  12   4   1      336.48      301.38     24.75 o
  13   4   1     2047.44     1982.62     27.17 o
  14   4   1      672.92      799.31     27.60 o
  15   4   1       23.20       28.48      6.14 o
  16   4   1      115.98      128.02     14.72 o
  17   4   1     6746.78     6880.04     99.55 o
  18   4   1       44.49       53.81      8.48 o
  19   4   1     2464.37     2589.11     42.68 o
  20   4   1        3.07       -2.78      6.16 o
  21   4   1      364.43      385.00     27.53 o
  22   4   1       38.98       34.28      7.68 o
  23   4   1      374.26      393.34     27.45 o
  24   4   1       41.70       65.24     21.10 o
  25   4   1     2628.13     2606.83    208.83 o
  26   4   1     1519.78     1181.17     31.77 o
  27   4   1     1809.70     1700.90     63.75 o
  28   4   1      253.50      224.82     56.62 o
  29   4   1     1256.71     1373.57     54.11 o
  30   4   1        1.08       21.30     12.85 o
  31   4   1     1433.15     1477.20     32.74 o
  32   4   1       45.55       54.26     10.47 o
   1   5   1     3811.52     3948.38     23.93 o
   2   5   1     3328.02     4182.43     25.30 o
   3   5   1        1.53        6.74      3.88 o
   4   5   1      281.29      390.32     22.15 o
   5   5   1      783.34      911.79     15.50 o
   6   5   1     3375.29     3146.78     38.22 o
   7   5   1      477.53      492.32     34.44 o
   8   5   1    11226.41    12104.91    125.74 o
   9   5   1       45.92       35.88     10.34 o
  10   5   1     1034.49      901.00     53.20 o
  11   5   1      506.06      583.85     38.72 o
  12   5   1     3056.75     3100.48     39.25 o
  13   5   1       15.43        4.42      7.86 o
  14   5   1     3970.17     3810.05     57.97 o
  15   5   1      139.04      138.97     15.67 o
  16   5   1     4291.73     4495.42     67.76 o
  17   5   1       18.29       27.02     18.02 o
  18   5   1       55.74       45.52      7.65 o
  19   5   1     2789.02     2650.72     43.01 o
  20   5   1      969.86     1019.29     39.99 o
  21   5   1      184.88      194.65     18.94 o
  22   5   1       41.18       50.85      9.83 o
  23   5   1        0.03        1.30      8.65 o
  24   5   1     2586.53     2536.91     55.30 o
  25   5   1      817.73      637.04     54.32 o
  26   5   1      137.65      120.84     25.61 o
  27   5   1       86.10       45.78     20.41 o
  28   5   1     1801.87     1989.90     72.79 o
  29   5   1      541.35      506.02     46.77 o
  30   5   1       98.57       65.62     12.59 o
  31   5   1      348.98      356.95     34.40 o
   0   6   1     8981.44     9414.63    102.43 o
   1   6   1     1907.27     1995.23     18.86 o
   2   6   1       13.87        8.44      2.40 o
   3   6   1      320.97      349.16     30.13 o
   4   6   1      394.43      439.22     27.80 o
   5   6   1      402.19      398.33     22.65 o
   6   6   1     2036.08     2083.79     27.42 o
   7   6   1     3405.05     3616.80     47.23 o
   8   6   1     1456.32     1427.99     44.29 o
   9   6   1      988.95      887.24     25.67 o
  10   6   1      691.98      662.92     58.16 o
  11   6   1     2563.57     2619.58     43.67 o
  12   6   1      432.33      438.40     30.97 o
  13   6   1     5755.75     5834.51     84.79 o
  14   6   1      209.26      204.59     20.37 o
  15   6   1     2797.21     2927.81     44.89 o
  16   6   1       31.34       47.08      7.09 o
  17   6   1      924.85     1020.20     73.28 o
  18   6   1     1458.45     1301.01     68.81 o
  19   6   1      836.26      806.41     32.08 o
  20   6   1       25.13       12.93     20.07 o
  21   6   1     4386.49     4775.94    139.71 o
  22   6   1        0.04        4.60      9.38 o
  23   6   1        2.96       16.01      4.60 o
  24   6   1       95.31       81.95     22.55 o
  25   6   1      482.70      469.80     33.40 o
  26   6   1        0.24      -10.41      6.94 o
  27   6   1      195.32      168.43     21.24 o
  28   6   1       80.25       54.50     11.10 o
  29   6   1      245.12      245.33     31.46 o
  30   6   1      369.47      264.25     22.91 o
   1   7   1       52.58       77.71      7.43 o
   2   7   1      159.32       99.67      7.47 o
   3   7   1       23.64       48.49      5.39 o
   4   7   1       42.16       57.03      6.76 o
   5   7   1       21.85       21.94      4.90 o
   6   7   1     1287.43     1232.71     27.63 o
   7   7   1        2.43        7.50      4.07 o
   8   7   1      694.39      771.10     33.28 o
   9   7   1     1686.06     1581.07     38.66 o
  10   7   1      666.46      644.69     38.21 o
  11   7   1       13.12        8.02      4.81 o
  12   7   1      540.10      532.26     30.08 o
  13   7   1       11.24        7.54      5.05 o
  14   7   1      983.34      957.19     54.87 o
  15   7   1      252.63      307.55     35.16 o
  16   7   1     1738.95     1599.79     47.76 o
  17   7   1     1514.28     1361.49     43.38 o
  18   7   1     1329.80     1298.35     45.30 o
  19   7   1      823.76      749.25     45.10 o
  20   7   1     1327.21     1439.48     55.75 o
  21   7   1       17.39       20.02      5.42 o
  22   7   1       42.54       34.10     17.74 o
  23   7   1      242.17      227.97     26.95 o
  24   7   1     4277.37     4369.53    113.79 o
  25   7   1        6.11        3.84      4.36 o
  26   7   1      143.01      144.16     17.98 o
  27   7   1      246.74      214.27     26.54 o
  28   7   1      528.77      441.24     50.92 o
   0   8   1      238.76      234.70     27.49 o
   1   8   1      654.32      674.10     25.00 o
   2   8   1       56.27       53.14      5.90 o
   3   8   1      136.10      140.87     16.45 o
   4   8   1      376.93      334.32     27.92 o
   5   8   1      325.75      354.79     39.06 o
   6   8   1      974.00      933.84     23.90 o
   7   8   1       15.12       21.43      6.98 o
   8   8   1      207.70      192.42     20.12 o
   9   8   1      735.55      769.69     47.16 o
  10   8   1       43.38       49.76      9.17 o
  11   8   1     3529.05     3462.44     65.22 o
  12   8   1      222.87      198.60     17.57 o
  13   8   1       57.12       55.85      9.52 o
  14   8   1       37.47       43.26      7.73 o
  15   8   1      420.72      436.25     35.32 o
  16   8   1      633.77      635.90     37.37 o
  17   8   1      397.60      430.98     32.79 o
  18   8   1        7.03        5.68      4.85 o
  19   8   1        7.32       18.71     19.17 o
  20   8   1        3.56        6.64      6.08 o
  21   8   1        1.14        5.98      4.88 o
  22   8   1        3.68        9.43      6.41 o
  23   8   1      451.62      387.08     32.75 o
  24   8   1       93.51      119.77     22.37 o
  25   8   1        0.48       10.56      4.66 o
  26   8   1        0.04       15.32      5.99 o
   1   9   1      749.50      674.02     23.35 o
   2   9   1     1003.68      963.02     31.98 o
   3   9   1      221.55      221.36     17.21 o
   4   9   1       38.63        9.38      5.92 o
   5   9   1       49.56       49.48      8.65 o
   6   9   1       24.82       47.25     19.83 o
   7   9   1       14.47       15.53      4.58 o
   8   9   1       39.19       31.87     16.32 o
   9   9   1      168.32      155.70     15.37 o
  10   9   1      239.62      255.04     22.42 o
  11   9   1      315.16      370.47     30.12 o
  12   9   1      609.76      627.95     32.81 o
  13   9   1      303.08      274.91     22.11 o
  14   9   1       30.14       39.76      8.01 o
  15   9   1       64.83       51.21      8.35 o
  16   9   1      614.37      673.58     25.93 o
  17   9   1      132.08      133.38     22.25 o
  18   9   1       79.10       92.05     18.17 o
  19   9   1       27.75       25.33      7.06 o
  20   9   1      819.70      800.54     44.80 o
  21   9   1      159.42      144.61     15.46 o
  22   9   1      226.98      204.45     19.93 o
  23   9   1       35.40       37.31      9.60 o
  24   9   1      456.85      418.16     36.17 o
   0  10   1      698.56      621.57     81.29 o
   1  10   1      247.42      232.88     17.76 o
   2  10   1      207.98      216.64     16.01 o
   3  10   1      803.18      778.91     40.01 o
   4  10   1      512.52      542.42     38.11 o
   5  10   1     2170.04     2147.53     53.57 o
   6  10   1       36.59       38.47      7.07 o
   7  10   1     1220.99     1115.96     32.74 o
   8  10   1      160.16      149.02     20.64 o
   9  10   1     1219.29     1172.94     32.15 o
  10  10   1      150.64      163.72     17.84 o
  11  10   1        6.41        9.55      3.73 o
  12  10   1      666.78      693.80     66.85 o
  13  10   1      867.24      901.70     51.24 o
  14  10   1       52.48       52.45     10.99 o
  15  10   1       17.54       27.74      7.14 o
  16  10   1        0.01        5.50      8.59 o
  17  10   1      645.00      707.85     26.18 o
  18  10   1       57.14       58.35     10.18 o
  19  10   1       14.14       23.31      6.23 o
  20  10   1       59.31       59.46     22.58 o
  21  10   1      653.73      639.59     38.10 o
   1  11   1      191.44      224.87     18.60 o
   2  11   1      606.43      645.54     34.98 o
   3  11   1      322.03      370.51     26.76 o
   4  11   1       46.08       41.46      9.32 o
   5  11   1       29.61       35.37      7.67 o
   6  11   1      945.98     1021.45     45.68 o
   7  11   1      176.12      195.79     21.29 o
   8  11   1      172.84      152.45     16.91 o
   9  11   1       61.33       59.36      8.95 o
  10  11   1     1783.31     1787.57     54.68 o
  11  11   1       28.28       49.83      8.60 o
  12  11   1     2246.41     2240.66     60.02 o
  13  11   1      318.67      305.31     35.66 o
  14  11   1       44.87       56.37      9.75 o
  15  11   1      467.97      471.79     53.48 o
  16  11   1      699.37      808.88     60.73 o
  17  11   1       24.42       18.02      6.18 o
   0  12   1      691.58      741.00     37.91 o
   1  12   1      190.62      228.60     32.04 o
   2  12   1       66.92       98.25     23.52 o
   3  12   1       82.79       88.33     15.70 o
   4  12   1      340.61      331.78     39.31 o
   5  12   1      282.01      266.76     34.24 o
   6  12   1      349.73      346.67     42.15 o
   7  12   1      163.65      114.45     15.60 o
   8  12   1      123.11      147.87     13.14 o
   9  12   1     1797.22     1750.92     80.46 o
  10  12   1      124.45      114.67     14.79 o
  11  12   1      177.98      187.09     18.24 o
   1   0   2      250.79      231.25      7.06 o
   2   0   2     2151.94     2058.65     42.09 o
   3   0   2    16880.92    16088.31    335.19 o
   4   0   2    50179.43    52153.02   9413.11 o
   6   0   2    54803.62    59608.69  10759.01 o
   7   0   2    38198.20    40483.67   7312.32 o
   8   0   2     7292.61     7036.50    183.44 o
   9   0   2    21756.28    20818.08   3757.82 o
  10   0   2    22152.71    23368.82   4218.34 o
  11   0   2     4219.41     3121.18     38.09 o
  12   0   2     2651.75     2342.88     33.98 o
  13   0   2     7702.81     8045.33     87.97 o
  14   0   2     1693.24     1587.74     40.57 o
  15   0   2      855.38      817.88     29.99 o
  16   0   2     1178.63     1212.59     28.92 o
  17   0   2     2281.27     2270.39     47.28 o
  18   0   2      423.57      413.09     36.18 o
  19   0   2        1.49       -0.06     11.25 o
  20   0   2     3247.96     3403.04     84.22 o
  21   0   2     1079.41     1166.36     45.68 o
  23   0   2     1047.05     1035.50     69.23 o
  24   0   2       17.93       98.73     51.33 o
  25   0   2     3095.91     3305.88    180.87 o
  26   0   2      434.55      508.35     38.21 o
  27   0   2       56.46       56.01     11.32 o
  28   0   2        6.84       58.47     12.27 o
  29   0   2     2120.44     2143.00     56.05 o
  30   0   2     1738.96     1709.31     88.54 o
  31   0   2      125.69      146.11     24.85 o
  32   0   2      172.40      219.02     21.05 o
  33   0   2      544.87      626.38     39.21 o
  34   0   2     1656.02     1651.24     85.85 o
   1   1   2     1537.74     1536.26     17.85 o
   2   1   2        5.21        1.88      1.54 o
   3   1   2    37553.02    35709.18   3720.17 o
   4   1   2     3639.96     3708.77     34.28 o
   5   1   2       59.37       16.23      5.22 o
   6   1   2       55.71       25.82      4.96 o
   7   1   2    10458.54    10786.87    184.70 o
   8   1   2      178.31      183.79     14.06 o
   9   1   2     1099.51     1045.06     23.80 o
  10   1   2      223.03      290.26     49.49 o
  12   1   2    12674.40    13773.90    106.14 o
  13   1   2     2500.31     2582.91    158.10 o
  14   1   2      177.48       97.95      9.17 o
  15   1   2     1028.33      840.39     15.23 o
  16   1   2     1610.58     1624.43     25.51 o
  17   1   2      423.30      422.84     30.49 o
  18   1   2       17.23       30.79      5.78 o
  19   1   2      151.09      121.98     11.09 o
  20   1   2      510.58      552.34     36.73 o
  21   1   2      104.96      103.82     19.17 o
  22   1   2       44.23       67.48      6.59 o
  23   1   2     1942.13     1898.02     46.06 o
  24   1   2     2496.24     2523.65     70.74 o
  25   1   2      158.13      190.49     12.90 o
  26   1   2      287.33      323.53     23.03 o
  27   1   2      447.64      509.96     32.52 o
  28   1   2       15.47       23.48      4.82 o
  29   1   2      403.37      456.02     31.27 o
  30   1   2      590.86      595.40     36.82 o
  31   1   2      936.93      990.95     34.19 o
  32   1   2      161.43      187.91     14.07 o
  33   1   2        0.76       24.63      7.89 o
  34   1   2      303.29      319.92     19.31 o
   0   2   2      231.25      199.73     17.08 o
   1   2   2    13031.38    12735.01     86.34 o
   2   2   2     2914.60     2825.82     19.19 o
   3   2   2      158.16      172.53      9.05 o
   4   2   2    12787.79    13078.24     94.68 o
   5   2   2    21757.59    21633.44   3904.68 o
   6   2   2      118.58      196.07     23.67 o
   7   2   2      869.69      972.74     15.80 o
   8   2   2        9.47       42.60      3.67 o
   9   2   2     2454.86     2523.77     24.96 o
  10   2   2      618.09      638.77     38.42 o
  11   2   2      984.20     1028.85     22.49 o
  12   2   2     3354.70     3507.18     31.29 o
  13   2   2     3872.18     4141.36     50.71 o
  14   2   2        8.98       11.24      4.93 o
  15   2   2      984.59      880.71     23.83 o
  16   2   2    11023.72    12104.86    137.21 o
  17   2   2       50.13       57.84      7.80 o
  18   2   2       50.27       51.87     13.63 o
  19   2   2       25.23       17.10      7.96 o
  20   2   2      465.56      432.60     45.19 o
  21   2   2     2914.67     2985.45     41.16 o
  22   2   2      140.20      141.35     15.29 o
  23   2   2      173.30      166.54     14.13 o
  24   2   2      726.49      875.27     44.76 o
  25   2   2      981.17      992.17     27.47 o
  26   2   2      126.60      117.78     10.25 o
  27   2   2      944.41      966.28     27.27 o
  28   2   2      684.73      710.25     36.44 o
  29   2   2       50.40       62.00      8.33 o
  30   2   2        0.16       12.73      4.55 o
  31   2   2      153.49      176.80     14.22 o
  32   2   2      178.04      206.97     14.62 o
  33   2   2      287.47      272.12     17.17 o
   1   3   2     1157.96     1139.62     15.53 o
   2   3   2      614.34      514.98     15.84 o
   3   3   2      644.33      476.22     14.86 o
   4   3   2      523.56      588.13     10.61 o
   5   3   2     1445.04     1274.32     17.60 o
   6   3   2     6218.07     6017.03     68.89 o
   7   3   2     1171.34     1082.34     21.96 o
   8   3   2        4.98        5.81      4.26 o
   9   3   2       32.92       50.48      5.22 o
  10   3   2      225.48      251.43     18.78 o
  11   3   2     3479.18     3810.08     70.83 o
  12   3   2       17.51       30.65      5.75 o
  13   3   2     1040.66     1088.42     42.68 o
  14   3   2      938.25     1103.68     24.85 o
  15   3   2       61.20       97.44     11.62 o
  16   3   2       59.53       52.86     12.42 o
  17   3   2     1424.44     1375.22     32.07 o
  18   3   2        2.84        2.20      4.13 o
  19   3   2      507.94      425.27     27.90 o
  20   3   2     1809.77     1905.30     55.96 o
  21   3   2        3.80       15.81     15.75 o
  22   3   2        0.75        5.29     15.78 o
  23   3   2       15.88       -2.73      5.61 o
  24   3   2      797.66      767.96     30.81 o
  25   3   2        1.70        3.72      5.17 o
  26   3   2       11.94       28.96      5.35 o
  27   3   2      596.51      601.56     41.43 o
  28   3   2      597.06      632.17     40.52 o
  29   3   2      371.66      386.72     25.83 o
  30   3   2      227.19      257.86     18.92 o
  31   3   2       33.85       33.01      6.52 o
  32   3   2        0.35        6.50      6.40 o
  33   3   2       29.62       41.21      7.99 o
   1   4   2       24.77       46.86      6.65 o
   2   4   2      452.20      516.08     20.07 o
   3   4   2       77.00      115.90      6.91 o
   4   4   2     3026.70     3149.34     41.34 o
   5   4   2     3970.26     4163.27     43.65 o
   6   4   2     1834.28     1892.60     52.48 o
   7   4   2     1174.71     1394.88     28.89 o
   8   4   2     1790.27     1987.16     19.49 o
   9   4   2      381.74      435.93     25.77 o
  10   4   2     1102.46     1102.00     21.69 o
  11   4   2       10.27        9.63      7.29 o
  12   4   2       41.98       41.58      5.59 o
  13   4   2      474.29      622.53     39.80 o
  14   4   2       33.44       36.06     19.44 o
  15   4   2      106.75      145.05     15.44 o
  16   4   2      528.27      611.10     41.10 o
  17   4   2      382.73      440.84     32.89 o
  18   4   2        9.12       12.52      7.35 o
  19   4   2     2248.66     2286.17     44.87 o
  20   4   2       30.74       41.73     18.59 o
  21   4   2      313.18      302.04     25.82 o
  22   4   2        7.22       -0.26      6.87 o
  23   4   2      108.74       56.32     14.78 o
  24   4   2      144.80      159.35     17.87 o
  25   4   2      106.37      100.09     15.36 o
  26   4   2      173.72      171.84     14.45 o
  27   4   2       98.63      108.43     14.14 o
  28   4   2        1.75       19.71      7.97 o
  29   4   2      281.43      268.75     22.51 o
  30   4   2       32.65       43.58     12.01 o
  31   4   2      102.59       88.19     19.70 o
  32   4   2       82.87       60.34      7.04 o
   1   5   2      481.13      458.43     45.84 o
   2   5   2      183.03      176.01     14.82 o
   3   5   2      601.59      618.62     17.26 o
   4   5   2     1055.89      954.78     16.69 o
   5   5   2      333.88      488.03     24.92 o
   6   5   2     4935.90     5466.78     49.70 o
   7   5   2      701.14      709.57     21.25 o
   8   5   2     1322.44     1283.92     23.04 o
   9   5   2       33.14       38.21      6.94 o
  10   5   2      376.76      444.87     31.40 o
  11   5   2      548.81      572.70     32.94 o
  12   5   2     1576.03     1591.00     31.57 o
  13   5   2      584.84      594.51     41.89 o
  14   5   2     1365.19     1403.27     41.35 o
  15   5   2      865.01      853.63     39.99 o
  16   5   2       27.18       26.11      8.52 o
  17   5   2      458.63      478.84     33.87 o
  18   5   2      176.83      149.33     29.17 o
  19   5   2      294.93      262.08     28.94 o
  20   5   2      385.26      385.61     33.01 o
  21   5   2      298.90      317.64     31.86 o
  22   5   2       75.37       73.74     13.78 o
  23   5   2      121.94      115.80     12.48 o
  24   5   2      690.34      691.22     33.35 o
  25   5   2      139.65      152.05     25.33 o
  26   5   2      410.20      409.10     44.35 o
  27   5   2      536.46      522.41     39.93 o
  28   5   2      339.16      310.48     32.63 o
  29   5   2      329.46      300.05     42.78 o
  30   5   2      310.40      312.40     33.72 o
  31   5   2       17.94        8.44      7.53 o
   0   6   2     2331.58     2458.50     51.48 o
   1   6   2      451.67      475.42     21.41 o
   2   6   2        0.50        1.91      2.29 o
   3   6   2        1.17        5.77      3.61 o
   4   6   2      257.76      241.57     16.64 o
   5   6   2      566.42      556.98     31.38 o
   6   6   2       18.88       20.07      3.25 o
   7   6   2     1891.85     1849.18     34.66 o
   8   6   2     3118.39     2954.94     36.14 o
   9   6   2     1204.03     1152.40     47.43 o
  10   6   2      685.93      778.15     94.35 o
  11   6   2      536.96      565.34     41.96 o
  12   6   2     3254.10     3078.41     53.63 o
  13   6   2      285.12      276.13     24.62 o
  14   6   2       63.22       80.15     25.82 o
  15   6   2       87.58      102.91     11.25 o
  16   6   2     3622.25     3485.43     53.54 o
  17   6   2       62.20       69.63     11.60 o
  18   6   2        4.88        9.44      9.58 o
  19   6   2      600.89      580.21     34.79 o
  20   6   2      187.27      172.53     17.42 o
  21   6   2       68.50       67.89     12.12 o
  22   6   2       96.56       89.67     15.16 o
  23   6   2        5.73       16.96      5.33 o
  24   6   2       44.28       35.06     10.55 o
  25   6   2        8.83       16.46      6.02 o
  26   6   2       47.74       36.77      9.34 o
  27   6   2      266.85      243.54     39.75 o
  28   6   2        0.27       -0.53     11.46 o
  29   6   2       10.65       11.66      8.92 o
  30   6   2      131.58      148.30     16.86 o
   1   7   2     1297.76     1272.77     37.97 o
   2   7   2     4453.81     4642.37     55.65 o
   3   7   2     1085.18      915.56     20.27 o
   4   7   2      305.29      328.89     26.89 o
   5   7   2     1232.64     1155.80     22.69 o
   6   7   2     1781.73     1642.39     53.30 o
   7   7   2     3811.62     3848.34     56.77 o
   8   7   2      237.49      306.24     28.07 o
   9   7   2      447.35      435.81     29.41 o
  10   7   2     7951.66     8117.03    105.78 o
  11   7   2     1637.05     1617.83     58.98 o
  12   7   2     1662.23     1585.29     34.37 o
  13   7   2      212.88      189.42     21.33 o
  14   7   2      851.16      841.62     55.41 o
  15   7   2     1457.58     1347.26     64.27 o
  16   7   2     1467.97     1382.59     36.52 o
  17   7   2       35.29       33.06      6.83 o
  18   7   2     2221.19     2116.56     50.56 o
  19   7   2     1534.98     1426.43     45.53 o
  20   7   2     1293.39     1197.95     32.53 o
  21   7   2      582.63      523.98     42.95 o
  22   7   2      825.06      783.49     32.25 o
  23   7   2      494.21      467.13     33.32 o
  24   7   2      851.99      828.18     62.91 o
  25   7   2      290.23      256.38     33.40 o
  26   7   2      127.88      107.58     11.98 o
  27   7   2      845.93      799.55     45.28 o
  28   7   2      673.10      617.10     45.54 o
   0   8   2     3541.21     3436.63     51.32 o
   1   8   2     3054.00     3124.70     43.69 o
   2   8   2       13.03       10.48      4.28 o
   3   8   2      764.51      730.02     29.84 o
   4   8   2     3426.13     3506.61     51.62 o
   5   8   2       24.03       24.87      5.44 o
   6   8   2      512.90      530.75     55.83 o
   7   8   2     1337.62     1286.07     34.21 o
   8   8   2     6001.02     5812.98     82.97 o
   9   8   2      745.07      777.72     44.05 o
  10   8   2      760.23      748.38     34.84 o
  11   8   2        3.78       16.69      5.58 o
  12   8   2      698.71      648.66     52.84 o
  13   8   2       35.50       45.03      8.37 o
  14   8   2       92.39       51.46     16.11 o
  15   8   2      142.21      126.17     12.66 o
  16   8   2       81.89       97.33      9.72 o
  17   8   2      327.71      312.07     24.58 o
  18   8   2      430.90      482.93     23.23 o
  19   8   2      208.81      187.02     15.59 o
  20   8   2      652.36      663.66     31.10 o
  21   8   2      108.64      102.93     17.31 o
  22   8   2      848.19      825.48     52.30 o
  23   8   2      681.08      699.01     72.46 o
  24   8   2      277.84      271.49     37.95 o
  25   8   2       11.56       17.20      6.75 o
  26   8   2      900.97      892.22     47.59 o
   1   9   2     2730.31     2482.45     45.65 o
   2   9   2     1460.33     1412.09     29.03 o
   3   9   2      988.38      990.25     34.82 o
   4   9   2      438.74      439.58     24.89 o
   5   9   2     1084.34      941.58     35.35 o
   6   9   2     1152.01     1077.90     42.01 o
   7   9   2      380.49      348.46     40.66 o
   8   9   2      633.86      657.30     41.84 o
   9   9   2      868.87      813.18     45.80 o
  10   9   2     1767.02     1766.95     45.79 o
  11   9   2     1632.26     1612.75     41.29 o
  12   9   2      170.73      148.33     13.91 o
  13   9   2      123.32      130.05     20.61 o
  14   9   2      751.94      780.78     71.09 o
  15   9   2       23.29       36.89     17.74 o
  16   9   2     2047.98     2002.84     34.25 o
  17   9   2      103.36       87.07     13.63 o
  18   9   2      558.31      562.75     35.02 o
  19   9   2      560.99      516.93     38.41 o
  20   9   2     1345.01     1346.76     42.88 o
  21   9   2      722.96      716.17     58.86 o
  22   9   2       37.45       39.51      9.83 o
  23   9   2      425.28      397.26     50.21 o
   0  10   2        3.44       10.82      7.38 o
   1  10   2      337.06      340.17     32.06 o
   2  10   2      305.94      297.57     20.70 o
   3  10   2      172.71      181.12     11.98 o
   4  10   2      230.82      248.01     17.56 o
   5  10   2      148.90      157.41     16.85 o
   6  10   2       15.81        8.09      4.52 o
   7  10   2      141.41      137.71     21.02 o
   8  10   2      669.82      681.00     98.67 o
   9  10   2       57.95       71.66     11.04 o
  10  10   2       72.00       72.47     15.57 o
  11  10   2       51.09       49.31     13.29 o
  12  10   2     1828.51     1694.33     46.74 o
  13  10   2     1661.09     1616.92     61.05 o
  14  10   2       49.99       48.88      8.41 o
  15  10   2      107.01       96.28     16.32 o
  16  10   2      476.75      417.91     70.74 o
  17  10   2       75.76       77.50     13.76 o
  18  10   2       13.02        9.02      4.97 o
  19  10   2      156.27      160.92     20.36 o
  20  10   2      139.09      145.65     17.50 o
   1  11   2      348.99      314.13     21.47 o
   2  11   2       68.54       71.57     12.14 o
   3  11   2       82.86       94.82     14.99 o
   4  11   2       32.70       22.69      7.11 o
   5  11   2      403.13      394.19     30.51 o
   6  11   2      201.82      232.75     24.03 o
   7  11   2      228.24      226.05     20.78 o
   8  11   2      112.67      145.11     14.71 o
   9  11   2       83.97       72.19      8.77 o
  10  11   2        0.81       22.25      6.10 o
  11  11   2       76.65       63.87      8.76 o
  12  11   2       21.73       45.89     10.88 o
  13  11   2      702.99      720.92     62.55 o
  14  11   2      285.04      279.49     35.27 o
  15  11   2       51.86       43.51      8.92 o
  16  11   2       64.01       68.57     10.50 o
   0  12   2      228.70      297.70     44.74 o
   1  12   2      155.62      177.61     14.89 o
   2  12   2      142.03      144.44     20.25 o
   3  12   2      180.96      226.60     27.87 o
   4  12   2      144.68      128.11     14.81 o
   5  12   2      274.96      291.55     33.13 o
   6  12   2       13.58       16.04      5.37 o
   7  12   2       23.76       24.70      7.46 o
   8  12   2      300.11      316.91     25.19 o
   9  12   2       56.75       60.97     10.64 o
  10  12   2        1.22        7.32      5.56 o
   1   1   3     6220.31     5995.49     58.97 o
   2   1   3     9462.84     8520.26     66.99 o
   3   1   3     4729.54     4460.55     31.30 o
   4   1   3      487.87      380.29     13.52 o
   5   1   3      835.55      789.53     13.16 o
   6   1   3     1379.53     1471.81     21.77 o
   7   1   3      212.92      250.44     13.96 o
   8   1   3       39.05       49.32      3.97 o
   9   1   3      276.19      257.72     26.27 o
  10   1   3     9707.75    10563.43    121.38 o
  11   1   3    10710.98    11062.64    113.18 o
  12   1   3     1153.19     1342.22     31.21 o
  13   1   3      247.39      324.87     59.52 o
  14   1   3      826.75      911.10     16.87 o
  15   1   3       60.18       84.74     16.74 o
  16   1   3      438.65      411.81     22.17 o
  17   1   3      888.68      901.17     22.78 o
  18   1   3        0.26        3.69      3.94 o
  19   1   3        2.28        9.08      7.01 o
  20   1   3        2.34       24.01      5.66 o
  21   1   3      202.47      201.70     19.53 o
  22   1   3       39.70       55.69      8.99 o
  23   1   3     3323.88     3282.96     69.36 o
  24   1   3     5207.32     5178.15    132.40 o
  25   1   3      168.32      166.92     13.05 o
  26   1   3        0.74       18.22      7.23 o
  27   1   3      391.99      398.46     24.48 o
  28   1   3        3.30       18.34      4.22 o
  29   1   3      384.39      431.16     27.30 o
  30   1   3      378.98      359.87     22.91 o
  31   1   3      276.94      314.58     25.33 o
  32   1   3       27.18       22.19      7.32 o
  33   1   3        6.84       10.00      4.57 o
   0   2   3      104.84       81.26     10.82 o
   1   2   3      378.91      410.45     14.70 o
   2   2   3       20.61        4.46      3.00 o
   3   2   3       52.55       19.67      1.81 o
   4   2   3     2089.35     1988.03     34.71 o
   5   2   3     3119.38     3243.87     32.61 o
   6   2   3     4980.96     5559.99     38.54 o
   7   2   3     1451.89     1427.47     23.07 o
   8   2   3     1857.37     1751.32     27.84 o
   9   2   3     1158.46     1355.79     27.52 o
  10   2   3      750.22      714.45     72.79 o
  11   2   3      803.26      861.36     20.41 o
  12   2   3       51.34      110.35     11.59 o
  13   2   3       17.38       17.56      6.02 o
  14   2   3      943.14      931.86     42.44 o
  15   2   3      228.66      197.38     24.27 o
  16   2   3      405.13      345.06     30.02 o
  17   2   3     1215.05     1134.08     30.49 o
  18   2   3        0.41       -1.47      4.75 o
  19   2   3      267.62      277.14     23.04 o
  20   2   3      306.34      306.43     42.99 o
  21   2   3     1484.96     1373.81     27.08 o
  22   2   3      404.11      390.95     34.55 o
  23   2   3     1650.41     1521.69     41.29 o
  24   2   3      107.09       57.06     10.23 o
  25   2   3      901.45      899.98     72.05 o
  26   2   3      414.10      422.45     33.52 o
  27   2   3      170.54      181.63     14.80 o
  28   2   3      423.67      476.91     29.57 o
  29   2   3      211.40      204.41     20.96 o
  30   2   3      669.27      685.92     32.09 o
  31   2   3       72.06       69.26      7.44 o
  32   2   3       72.88       97.95     13.98 o
  33   2   3      246.33      241.30     18.86 o
   1   3   3      497.65      365.38     13.22 o
   2   3   3     3803.04     4177.97     37.52 o
   3   3   3     1957.24     1850.71     24.62 o
   4   3   3        1.49        6.61      1.82 o
   5   3   3     1547.50     1573.53     21.72 o
   6   3   3      629.51      767.40     18.22 o
   8   3   3      139.42      171.04     23.74 o
   9   3   3       87.27       48.34      5.23 o
  10   3   3      224.33      301.15     46.86 o
  11   3   3     3851.63     3911.30    144.80 o
  12   3   3     6055.79     6474.13    145.53 o
  13   3   3       58.10       48.07      8.10 o
  14   3   3      503.40      541.50     39.30 o
  15   3   3     1566.09     1625.86     33.77 o
  16   3   3      799.11      721.31     42.26 o
  17   3   3        2.35       -4.75      5.54 o
  18   3   3      440.36      383.71     29.56 o
  19   3   3     1696.34     1635.07     34.91 o
  20   3   3      307.06      258.85     30.43 o
  21   3   3        0.71        1.98      6.44 o
  22   3   3        0.98       -9.29      6.20 o
  23   3   3     2270.68     2261.40     39.21 o
  24   3   3      356.51      328.97     32.79 o
  25   3   3      245.17      223.87     34.47 o
  26   3   3      669.44      640.56     30.93 o
  27   3   3     1482.18     1612.89     36.08 o
  28   3   3       23.62       13.05      4.66 o
  29   3   3       57.73       21.50      6.84 o
  30   3   3      445.42      476.84     37.60 o
  31   3   3       67.45       58.26     16.18 o
  32   3   3     1368.12     1556.37     63.71 o
   0   4   3     1473.22     1469.17     42.99 o
   1   4   3     1759.26     1869.60     51.09 o
   2   4   3       35.23       27.15      3.42 o
   3   4   3      730.92      755.12     14.65 o
   4   4   3     7925.63     7977.93     99.85 o
   5   4   3       11.72       19.39      2.77 o
   6   4   3        0.68       10.30      5.11 o
   7   4   3      611.24      663.76     18.59 o
   8   4   3     7667.47     8286.20    287.43 o
   9   4   3        9.32        8.86      3.57 o
  10   4   3      299.94      416.01     32.80 o
  11   4   3        9.37       36.05      9.43 o
  12   4   3     2575.70     2560.16     44.95 o
  13   4   3      285.73      304.57     25.73 o
  14   4   3      455.29      419.98     27.17 o
  15   4   3      134.43      138.17     22.13 o
  16   4   3      803.17      751.96    109.58 o
  17   4   3      667.00      647.76     39.90 o
  18   4   3     1067.23     1039.57     68.35 o
  19   4   3      356.53      317.73     53.75 o
  20   4   3     1005.27     1060.66     28.39 o
  21   4   3      320.51      342.35     42.17 o
  22   4   3      459.80      450.68     53.60 o
  23   4   3       37.57       44.12     11.76 o
  24   4   3       39.37       26.55     10.65 o
  25   4   3      768.83      897.00     79.92 o
  26   4   3     1492.77     1463.71     53.89 o
  27   4   3      995.56     1052.24     71.95 o
  28   4   3      296.25      291.00     45.25 o
  29   4   3      135.87      138.77     20.93 o
  30   4   3      798.82      781.37     46.70 o
  31   4   3      349.79      431.99     68.50 o
  32   4   3       65.05       33.95      8.70 o
   1   5   3      325.81      252.87     18.59 o
   2   5   3      650.05      777.93     14.35 o
   3   5   3     2227.56     2315.02     23.94 o
   4   5   3     2729.31     2871.55     34.49 o
   5   5   3       44.85       39.56      3.94 o
   6   5   3      195.36      256.25     16.74 o
   7   5   3     1291.73     1180.44     24.16 o
   8   5   3     5925.86     6203.83     67.65 o
   9   5   3      241.91      350.16     24.18 o
  10   5   3      328.83      377.70     36.49 o
  11   5   3      247.33      288.10     24.51 o
  12   5   3       12.63       24.76      5.38 o
  13   5   3      151.07      160.37     15.35 o
  14   5   3      136.83      136.57     19.38 o
  15   5   3     1637.57     1680.71     56.91 o
  16   5   3        3.32       13.86      6.60 o
  17   5   3      105.82      123.69     16.02 o
  18   5   3      970.77      920.94     73.49 o
  19   5   3      957.87     1036.11     51.55 o
  20   5   3      125.15      110.10     17.40 o
  21   5   3      123.04      109.14     14.42 o
  22   5   3      931.11      919.87     58.94 o
  23   5   3      316.09      295.18     30.43 o
  24   5   3      149.40      165.45     21.98 o
  25   5   3        9.78       21.83     25.21 o
  26   5   3      446.36      504.55     69.17 o
  27   5   3       12.16        1.02      9.07 o
  28   5   3     1873.06     1960.83     47.81 o
  29   5   3      378.13      320.47     37.49 o
  30   5   3        0.76       -5.96      5.52 o
   0   6   3      749.46      791.84     35.91 o
   1   6   3       18.64       18.78      3.39 o
   2   6   3       33.78       41.92      4.91 o
   3   6   3      199.65      225.45     27.27 o
   4   6   3     1928.09     1992.02     24.69 o
   5   6   3     7763.70     8328.18     75.09 o
   6   6   3      298.71      332.62     21.70 o
   7   6   3      845.94      795.85     38.58 o
   8   6   3      847.11      857.21     36.16 o
   9   6   3      909.78      800.33     26.61 o
  10   6   3      438.53      398.23     26.59 o
  11   6   3      103.80      103.26     18.02 o
  12   6   3     4714.48     4815.79     71.52 o
  13   6   3       30.06       33.28      5.88 o
  14   6   3       58.83       74.13     18.44 o
  15   6   3      764.45      751.18     41.95 o
  16   6   3     2341.83     2366.25     39.48 o
  17   6   3     1231.85     1214.04    117.87 o
  18   6   3      167.47      165.59     14.57 o
  19   6   3        4.05        3.33      6.23 o
  20   6   3      111.98      115.44     12.00 o
  21   6   3      550.72      590.90     41.25 o
  22   6   3     1688.90     1687.17    112.85 o
  23   6   3        3.31        6.50      3.66 o
  24   6   3      286.99      305.19     58.22 o
  25   6   3       42.85       46.16     10.10 o
  26   6   3      145.60      139.92     24.89 o
  27   6   3       30.27       38.61     10.52 o
  28   6   3      567.66      644.68    129.81 o
  29   6   3      429.23      341.85     23.57 o
   1   7   3     1314.85     1294.46     41.69 o
   2   7   3       27.71       33.40      4.38 o
   3   7   3     2056.12     1987.45     51.88 o
   4   7   3      362.55      397.66     25.67 o
   5   7   3      616.61      543.18     46.37 o
   6   7   3      122.08      155.94     12.98 o
   7   7   3     1623.54     1577.39     36.15 o
   8   7   3       65.76       65.96      9.14 o
   9   7   3        2.21        9.26     12.12 o
  10   7   3     2899.16     2972.66    135.07 o
  11   7   3        0.52       11.23      4.96 o
  12   7   3     1006.43      908.73     37.18 o
  13   7   3      361.52      326.77     38.78 o
  14   7   3     2956.86     2940.44     54.76 o
  15   7   3      220.21      205.21     18.80 o
  16   7   3      239.59      226.45     24.00 o
  17   7   3       11.63       14.17      5.17 o
  18   7   3      896.39      876.35     67.59 o
  19   7   3        0.99        6.61      9.98 o
  20   7   3       31.76       28.63      6.17 o
  21   7   3       52.96       71.81     12.24 o
  22   7   3      127.70      127.11     20.36 o
  23   7   3       34.51       19.46      5.46 o
  24   7   3      259.21      233.61     42.53 o
  25   7   3        4.65        3.13      5.04 o
  26   7   3      224.36      183.25     28.72 o
  27   7   3       46.86       29.30      7.89 o
   0   8   3      597.11      556.90     57.74 o
   1   8   3      136.23      174.70     20.13 o
   2   8   3     1168.48     1154.43     36.71 o
   3   8   3      906.54      858.02     32.36 o
   4   8   3     1190.31     1176.14     32.12 o
   5   8   3      731.73      693.98     29.02 o
   6   8   3        3.26        3.16      6.75 o
   7   8   3      801.82      751.56     44.39 o
   8   8   3      151.47      163.21     14.77 o
   9   8   3      426.27      419.80     37.49 o
  10   8   3        5.47        5.56      6.74 o
  11   8   3       72.39       73.58     12.00 o
  12   8   3      170.14      166.93     16.08 o
  13   8   3       71.28       66.18     10.76 o
  14   8   3        7.88       17.52      8.49 o
  15   8   3      974.02      908.79     38.44 o
  16   8   3      165.34      164.14     21.92 o
  17   8   3      304.00      297.92     25.31 o
  18   8   3       37.84       29.69      6.23 o
  19   8   3       35.91       21.22     10.25 o
  20   8   3      231.77      221.85     41.32 o
  21   8   3       31.58       17.75      5.78 o
  22   8   3      356.38      394.04     67.56 o
  23   8   3      294.75      273.06     34.24 o
  24   8   3        5.58       16.21      5.71 o
  25   8   3        2.89       13.67      5.19 o
   1   9   3       23.24       27.20      5.98 o
   2   9   3      595.81      575.80     34.19 o
   3   9   3        0.51       10.28      4.35 o
   4   9   3      733.71      714.69     22.10 o
   5   9   3      125.18      118.79      9.43 o
   6   9   3      109.36       89.02     15.60 o
   7   9   3       19.95       29.70      7.71 o
   8   9   3      357.70      307.91     25.43 o
   9   9   3       11.29       12.96     10.01 o
  10   9   3      727.04      686.73     39.85 o
  11   9   3      734.43      727.91     43.90 o
  12   9   3     1018.56      976.70     27.18 o
  13   9   3       24.86       13.08      5.46 o
  14   9   3      139.53      141.77     21.74 o
  15   9   3       22.85       21.40      7.10 o
  16   9   3      270.75      281.60     31.96 o
  17   9   3       11.77       10.85      4.04 o
  18   9   3      166.79      154.36     19.50 o
  19   9   3        6.42        1.65      8.19 o
  20   9   3      513.37      488.15     67.72 o
  21   9   3      200.44      173.63     19.16 o
  22   9   3      149.60      128.22     15.66 o
  23   9   3      349.86      301.29     45.28 o
   0  10   3     4790.21     4940.36    132.95 o
   1  10   3        7.03       25.22      6.85 o
   2  10   3        6.12       21.90      5.20 o
   3  10   3      359.85      376.12     34.28 o
   4  10   3      566.26      530.05     29.32 o
   5  10   3       34.21       32.74      5.85 o
   6  10   3       19.49        9.33      4.76 o
   7  10   3        2.91        8.51      3.97 o
   8  10   3      528.41      582.79     38.91 o
   9  10   3      482.61      524.89     65.27 o
  10  10   3      118.01      135.98     15.46 o
  11  10   3       72.68       57.70     10.49 o
  12  10   3     1492.87     1454.22     35.13 o
  13  10   3      253.34      293.28     28.84 o
  14  10   3      263.63      278.05     35.37 o
  15  10   3       86.17      103.55     12.33 o
  16  10   3      364.93      377.09     37.00 o
  17  10   3        7.87        7.07      7.86 o
  18  10   3       14.19       21.42      8.04 o
  19  10   3      113.21      116.19     15.80 o
  20  10   3      362.51      401.73     23.70 o
   1  11   3      389.78      473.02     33.23 o
   2  11   3      122.56      113.03     19.13 o
   3  11   3      904.22      929.95     35.30 o
   4  11   3       51.17       59.73     13.18 o
   5  11   3       32.15       40.16      8.64 o
   6  11   3      281.77      261.52     37.62 o
   7  11   3     1326.97     1275.94     58.28 o
   8  11   3      198.68      201.68     19.44 o
   9  11   3      161.39      161.31     16.06 o
  10  11   3        5.02       15.35      6.36 o
  11  11   3       67.78       62.24     10.92 o
  12  11   3       24.38       16.56      7.35 o
  13  11   3       22.15       33.06     12.97 o
  14  11   3       34.36       33.54     12.09 o
  15  11   3      887.90      863.80     86.73 o
  16  11   3      323.14      352.47     33.86 o
   0  12   3      465.38      520.74    177.81 o
   1  12   3        0.53       17.57      7.50 o
   2  12   3        3.41       23.62      6.70 o
   3  12   3       29.83       30.53     11.37 o
   4  12   3      203.77      239.66     81.68 o
   5  12   3      120.02      126.24     18.38 o
   6  12   3      277.06      302.90     28.78 o
   7  12   3        1.00        8.76      5.29 o
   8  12   3      526.62      511.15     32.64 o
   0   0   4     3080.27     2833.67     22.19 o
   1   0   4    10953.90    10880.97    238.09 o
   2   0   4      328.14      247.54      8.70 o
   3   0   4        3.40        3.07      0.93 o
   5   0   4      139.61       59.00      4.98 o
   6   0   4    26319.71    25681.47   4635.27 o
   7   0   4     4389.07     4493.07     45.04 o
   8   0   4     1083.84     1067.62     21.07 o
   9   0   4    12961.53    13265.74    133.07 o
  10   0   4     1422.06     2060.65    180.90 o
  11   0   4    11917.89    12689.86    147.28 o
  12   0   4     4544.50     4805.05     87.00 o
  13   0   4     1622.38     1815.85    723.64 o
  14   0   4       56.12       35.01      9.43 o
  15   0   4     1076.16     1042.15     33.56 o
  16   0   4      158.71      218.14     38.39 o
  17   0   4      198.30      201.11     19.58 o
  18   0   4      439.63      471.11     34.59 o
  19   0   4       87.57       65.92     11.62 o
  20   0   4      347.40      416.78     56.62 o
  21   0   4     3478.95     3721.45     60.21 o
  22   0   4       41.28       35.65      5.75 o
  23   0   4      984.66      833.91     92.59 o
  25   0   4     1887.47     2044.39     50.44 o
  26   0   4      386.99      450.41     40.99 o
  27   0   4      988.57     1014.74     42.61 o
  28   0   4      114.92      139.88     20.84 o
  29   0   4     2907.63     3006.58     50.41 o
  30   0   4      110.70      117.12     22.12 o
  31   0   4       68.92       67.91     12.01 o
  32   0   4       40.93       52.23     17.53 o
  33   0   4      145.41      181.20     41.78 o
   1   1   4     2991.16     2864.11     26.23 o
   2   1   4     4744.86     4380.77     38.56 o
   3   1   4     1328.66     1467.88     31.69 o
   4   1   4      545.67      600.72     13.75 o
   5   1   4     5056.45     5284.69     31.97 o
   6   1   4     4325.96     5013.97     33.06 o
   7   1   4     1758.96     1726.96     45.05 o
   8   1   4     2554.50     2316.87     19.96 o
   9   1   4     3446.20     3548.77     59.45 o
  10   1   4      619.38      417.48     27.69 o
  11   1   4     3974.56     3964.21     54.06 o
  12   1   4     2120.53     2176.31     57.56 o
  13   1   4     5847.84     6278.40     64.86 o
  14   1   4      502.57      566.70     55.29 o
  15   1   4     1114.18     1081.95     27.37 o
  16   1   4     2046.06     2086.48     24.84 o
  17   1   4     2982.96     2904.73     45.02 o
  18   1   4     3091.92     3169.98     54.18 o
  19   1   4      345.92      396.44     36.39 o
  20   1   4      472.73      482.46     25.10 o
  21   1   4        2.40        2.04      3.45 o
  22   1   4     2041.68     2110.84     45.34 o
  23   1   4     2747.52     2681.20     41.55 o
  24   1   4        6.13       10.78      5.08 o
  25   1   4        0.09        7.82      7.83 o
  26   1   4      304.27      313.07     24.00 o
  27   1   4      539.68      597.10     44.28 o
  28   1   4      819.37      926.37     33.05 o
  29   1   4      920.88      913.24     39.81 o
  30   1   4       53.90       60.54      6.55 o
  31   1   4       54.10       37.89      8.33 o
  32   1   4      760.78      746.30     33.83 o
  33   1   4       89.87       78.68     12.55 o
   0   2   4     1232.35     1214.46     33.25 o
   1   2   4     2472.78     2719.18     23.56 o
   2   2   4        4.40        7.41      1.59 o
   3   2   4      658.66      516.99     54.08 o
   4   2   4       41.18       33.88      5.16 o
   5   2   4       13.04       13.02      2.61 o
   6   2   4     3356.67     3544.70     39.54 o
   7   2   4        0.33        6.33      4.47 o
   8   2   4      136.32      114.43     13.39 o
   9   2   4     5410.64     6208.73     91.66 o
  10   2   4      403.04      513.00     43.05 o
  11   2   4     4020.83     4666.43     52.47 o
  12   2   4       15.68       50.70     13.42 o
  13   2   4     1235.67     1066.12     19.12 o
  14   2   4      161.24      122.73     12.13 o
  15   2   4        0.65        4.47      6.38 o
  16   2   4      194.20      214.23     18.24 o
  17   2   4      944.88      885.07     27.90 o
  18   2   4      270.97      293.87     31.01 o
  19   2   4        0.01       12.20      7.89 o
  20   2   4     1939.92     2018.50     36.61 o
  21   2   4       10.74       19.56     15.00 o
  22   2   4     1813.33     1895.80     33.72 o
  23   2   4      162.72      144.30     22.06 o
  24   2   4       28.31       25.45      8.51 o
  25   2   4      831.92      843.74     76.05 o
  26   2   4       10.95       11.61      6.71 o
  27   2   4      106.24       84.37     15.80 o
  28   2   4      678.87      751.88     42.74 o
  29   2   4      509.76      524.64     42.96 o
  30   2   4      432.69      428.86     31.74 o
  31   2   4        4.64       16.93      7.64 o
  32   2   4       78.99       73.08     12.42 o
   1   3   4       69.89       88.31     10.65 o
   2   3   4     1103.13      934.06     15.63 o
   3   3   4      204.59      253.55     20.45 o
   4   3   4      596.67      559.99     10.07 o
   5   3   4      321.56      322.51     11.29 o
   6   3   4     1573.79     1630.55     30.67 o
   7   3   4     4080.01     4219.16     36.57 o
   8   3   4      531.73      580.71     10.66 o
   9   3   4     2617.79     2629.56     28.38 o
  10   3   4      533.45      557.26     29.07 o
  11   3   4        6.32        8.55      5.41 o
  12   3   4     1520.38     1491.32     27.61 o
  13   3   4      492.40      590.23     38.44 o
  14   3   4      306.73      385.00     37.12 o
  15   3   4       63.87       67.79      9.51 o
  16   3   4     1075.80     1022.10     77.81 o
  17   3   4        3.63        3.83      4.17 o
  18   3   4       61.48       82.58     30.86 o
  19   3   4      532.85      466.20     64.60 o
  20   3   4      319.27      273.51     25.49 o
  21   3   4      417.13      393.69     31.87 o
  22   3   4        1.41        9.94      4.67 o
  23   3   4      899.98      827.28     59.50 o
  24   3   4      360.88      331.08     26.87 o
  25   3   4       52.55       62.27     16.99 o
  26   3   4      243.93      243.99     17.97 o
  27   3   4      231.57      210.63     29.79 o
  28   3   4       57.56       61.89     12.81 o
  29   3   4      638.47      678.62     51.22 o
  30   3   4       61.20       53.63     10.15 o
  31   3   4       15.19       16.45      5.31 o
  32   3   4      106.91       91.22     10.28 o
   0   4   4      429.16      465.24     29.50 o
   1   4   4      296.72      374.75     40.21 o
   2   4   4      947.62     1020.36     22.23 o
   3   4   4        8.79       10.80      2.89 o
   4   4   4     1789.68     1925.18     20.48 o
   5   4   4      429.52      335.64     19.92 o
   6   4   4      143.68      213.29     19.92 o
   7   4   4     2052.11     2412.26     24.13 o
   8   4   4      242.72      219.23     22.29 o
   9   4   4     1909.63     1980.13     26.14 o
  10   4   4      623.73      667.71     13.92 o
  11   4   4      378.77      385.98     46.46 o
  12   4   4      914.52     1003.63     24.17 o
  13   4   4        3.20        3.93      7.83 o
  14   4   4       32.04       39.54      6.80 o
  15   4   4        0.12       -1.09     10.76 o
  16   4   4       61.43       51.77      7.66 o
  17   4   4      299.64      364.36     47.22 o
  18   4   4        4.01       11.65      6.02 o
  19   4   4      356.78      379.83     45.10 o
  20   4   4       97.93       92.20     15.45 o
  21   4   4       47.44       37.46      6.84 o
  22   4   4      394.70      310.85     43.08 o
  23   4   4      217.13      221.57     25.27 o
  24   4   4       69.77       54.42      8.67 o
  25   4   4       21.04       22.32      6.05 o
  26   4   4      439.49      436.33     26.20 o
  27   4   4        1.05       13.94      4.16 o
  28   4   4      515.36      518.86     56.89 o
  29   4   4      145.20      118.47     16.19 o
  30   4   4       11.34       20.14      9.83 o
  31   4   4        0.92        4.62      4.48 o
   1   5   4       30.52       71.11      8.29 o
   2   5   4      476.56      509.66     26.94 o
   3   5   4        1.59        3.05      3.17 o
   4   5   4     1141.03     1336.55     20.19 o
   5   5   4        0.35        4.49      3.94 o
   6   5   4      116.27      111.29     10.21 o
   7   5   4      971.52      916.32     16.22 o
   8   5   4     1751.01     1774.01     41.41 o
   9   5   4        4.39        9.37      3.14 o
  10   5   4       30.38       18.87      5.41 o
  11   5   4       29.49       38.54      5.98 o
  12   5   4      206.71      212.17     18.80 o
  13   5   4       75.84       71.37     15.45 o
  14   5   4      534.45      553.84     87.61 o
  15   5   4       65.06       74.21      9.16 o
  16   5   4      477.17      401.27     35.97 o
  17   5   4      263.86      239.24     29.43 o
  18   5   4       66.15       59.10     10.49 o
  19   5   4      178.13      161.42     34.86 o
  20   5   4      230.01      199.47     38.24 o
  21   5   4       32.64       15.54      6.37 o
  22   5   4      274.73      260.16     26.36 o
  23   5   4       14.85        8.76      6.47 o
  24   5   4        7.46       19.62      6.80 o
  25   5   4        1.49        2.01      7.53 o
  26   5   4      116.44      115.18     28.11 o
  27   5   4        5.55        0.41      3.39 o
  28   5   4     1056.29     1078.69     49.94 o
  29   5   4       12.94       12.36      4.75 o
  30   5   4       13.87       15.32      4.68 o
   0   6   4       73.79       67.72     11.00 o
   1   6   4        7.52        8.89      3.54 o
   2   6   4      167.82      149.69     15.44 o
   3   6   4     1022.82      986.68     31.44 o
   4   6   4      831.31      773.06     27.64 o
   5   6   4     2139.82     2340.33     29.97 o
   6   6   4       77.32       94.77     10.61 o
   7   6   4      177.27      234.69     18.96 o
   8   6   4     5881.20     6056.16     84.01 o
   9   6   4      116.90      184.93     20.21 o
  10   6   4      340.72      367.47     42.69 o
  11   6   4      488.04      519.47     93.14 o
  12   6   4     1874.40     1590.01     42.23 o
  13   6   4      490.53      459.19     29.12 o
  14   6   4       92.49       80.54     11.28 o
  15   6   4      499.41      457.47     56.02 o
  16   6   4     1584.91     1516.26     41.80 o
  17   6   4      434.85      401.41     37.70 o
  18   6   4        1.78        2.30      2.97 o
  19   6   4        0.15       13.48      5.80 o
  20   6   4     1571.47     1433.30     35.89 o
  21   6   4      415.87      424.03     33.22 o
  22   6   4      327.91      300.97     34.61 o
  23   6   4        3.65        0.40      4.34 o
  24   6   4       16.66        9.77      9.76 o
  25   6   4      499.69      588.87    123.22 o
  26   6   4       24.86       13.03      4.96 o
  27   6   4      497.27      380.52     85.70 o
  28   6   4       30.31       11.04      5.04 o
  29   6   4       34.67       19.76      7.73 o
   1   7   4       28.09       35.85      6.49 o
   2   7   4     1067.93     1058.45     25.21 o
   3   7   4      129.11      123.93     14.07 o
   4   7   4     1073.76     1139.29     23.49 o
   5   7   4       36.31       48.43      7.11 o
   6   7   4     1736.50     1725.36     34.75 o
   7   7   4       90.28      126.98     13.99 o
   8   7   4      258.75      237.70     30.35 o
   9   7   4       51.68       29.19      3.97 o
  10   7   4      238.23      229.08     25.54 o
  11   7   4      222.83      193.57     21.30 o
  12   7   4      773.49      788.78     36.73 o
  13   7   4        2.91       12.06      6.07 o
  14   7   4     1852.42     1755.02     39.27 o
  15   7   4        0.22        9.39      5.68 o
  16   7   4      739.68      677.67     73.73 o
  17   7   4        5.19       12.77      8.34 o
  18   7   4      529.50      558.99     59.28 o
  19   7   4       89.56       91.94     15.23 o
  20   7   4      283.85      263.39     21.03 o
  21   7   4      152.74      120.58     19.89 o
  22   7   4     1516.14     1444.61    175.97 o
  23   7   4       27.25       16.76      6.15 o
  24   7   4     1178.14     1165.31     91.78 o
  25   7   4        8.01        5.47      3.90 o
  26   7   4      313.27      219.31     44.86 o
  27   7   4       91.38       52.97     12.61 o
   0   8   4     7285.27     7364.67    141.11 o
   1   8   4      343.61      370.77     36.03 o
   2   8   4      371.83      364.93     35.02 o
   3   8   4      459.96      437.12     37.91 o
   4   8   4     4969.80     4872.73     70.85 o
   5   8   4      136.68      160.66     14.90 o
   6   8   4      490.89      470.28     23.85 o
   7   8   4     2390.78     2345.57     36.81 o
   8   8   4      548.07      511.27     28.53 o
   9   8   4       73.20       45.13      7.99 o
  10   8   4       50.05       44.33      7.80 o
  11   8   4       17.58       10.82      8.31 o
  12   8   4     1643.26     1510.27     35.87 o
  13   8   4     1563.70     1624.99     35.72 o
  14   8   4      450.19      413.35     33.04 o
  15   8   4        0.00       11.18     12.73 o
  16   8   4      282.28      284.16     36.67 o
  17   8   4      517.41      576.69     28.98 o
  18   8   4      107.81       99.71     16.04 o
  19   8   4       39.32       47.54     18.98 o
  20   8   4        2.30       15.45      6.02 o
  21   8   4      754.54      746.77    103.11 o
  22   8   4      546.01      518.77     38.45 o
  23   8   4      528.64      481.18     50.34 o
  24   8   4     1467.11     1421.21     30.18 o
  25   8   4      237.72      184.58     21.73 o
   1   9   4       97.54       91.77     12.47 o
   2   9   4      398.85      380.78     36.57 o
   3   9   4       36.26       28.36      6.47 o
   4   9   4     1123.12     1111.38     36.71 o
   5   9   4      534.19      480.75     39.23 o
   6   9   4     1219.47     1188.87     44.26 o
   7   9   4       87.08       98.42      9.53 o
   8   9   4        2.39       16.63      4.60 o
   9   9   4      440.22      421.99     57.83 o
  10   9   4      411.84      388.31     26.69 o
  11   9   4       13.66       20.44      5.55 o
  12   9   4      455.54      445.92     64.63 o
  13   9   4       48.73       45.49      7.58 o
  14   9   4      150.23      154.23     17.81 o
  15   9   4       11.41       12.48      4.72 o
  16   9   4        1.19        6.54      5.53 o
  17   9   4       23.98       30.83     10.34 o
  18   9   4      295.00      267.75     30.58 o
  19   9   4      151.92      133.34     16.33 o
  20   9   4      415.78      386.49     63.88 o
  21   9   4       73.85       80.51     14.16 o
  22   9   4       24.98       20.77     11.22 o
   0  10   4      449.88      465.78     51.87 o
   1  10   4      196.89      208.56     20.37 o
   2  10   4       11.35       11.32      5.07 o
   3  10   4       19.10        8.45     12.33 o
   4  10   4        1.92       15.35      4.87 o
   5  10   4       31.47       38.03      6.91 o
   6  10   4      152.63      118.69     18.82 o
   7  10   4        6.64       15.67      4.95 o
   8  10   4      432.78      395.62     32.49 o
   9  10   4      106.73      107.35     17.91 o
  10  10   4       35.63       31.45      7.35 o
  11  10   4       87.99       74.46     12.49 o
  12  10   4      629.94      684.56     42.26 o
  13  10   4      356.26      364.26     30.45 o
  14  10   4       49.32       56.63     10.04 o
  15  10   4      195.95      185.40     19.65 o
  16  10   4        4.97       14.15      7.07 o
  17  10   4     1162.41     1206.47     38.52 o
  18  10   4       16.51       21.30     11.64 o
  19  10   4       71.23       58.49      9.64 o
   1  11   4       41.13       28.63      6.65 o
   2  11   4      207.75      215.56     21.17 o
   3  11   4        4.15       18.09      7.32 o
   4  11   4       22.08       40.19      9.26 o
   5  11   4        0.17       15.54      9.13 o
   6  11   4       10.10       19.89      6.71 o
   7  11   4       69.17       86.64     15.90 o
   8  11   4       29.83       20.67      5.91 o
   9  11   4      447.02      464.11     51.77 o
  10  11   4        0.02       15.10      6.07 o
  11  11   4      170.53      155.67     16.16 o
  12  11   4      202.85      202.50     38.82 o
  13  11   4      684.60      700.18     49.05 o
  14  11   4       80.41       82.90     12.41 o
   0  12   4       18.33       19.17      8.77 o
   1  12   4      851.54      835.23     48.25 o
   2  12   4       63.73       72.77     10.36 o
   3  12   4       72.15      106.52     15.93 o
   4  12   4        5.58       17.11      7.56 o
   5  12   4      118.69      112.03     23.10 o
   6  12   4      289.81      300.73     29.26 o
   7  12   4      209.29      204.54     34.16 o
   1   1   5       46.37       62.46      4.56 o
   2   1   5      227.88      218.86      9.14 o
   3   1   5      729.23      911.94     16.50 o
   4   1   5     1921.10     1845.62     28.58 o
   5   1   5       99.53      158.95     10.88 o
   6   1   5     1710.33     1700.81     35.34 o
   7   1   5     1286.26     1133.70     24.91 o
   8   1   5      129.09      163.94     13.66 o
   9   1   5     7866.47     8839.51     93.15 o
  10   1   5       92.76       84.00      9.91 o
  11   1   5      295.61      274.04     34.63 o
  12   1   5      347.32      418.22     28.14 o
  13   1   5       53.74       68.08     20.62 o
  14   1   5     1436.21     1627.09     25.10 o
  15   1   5      304.47      401.48     34.54 o
  16   1   5      364.64      376.27     23.97 o
  17   1   5     1914.71     1850.40     32.83 o
  18   1   5      962.87      846.97     32.76 o
  19   1   5     1841.68     1715.94     30.75 o
  20   1   5      823.93      707.61     30.05 o
  21   1   5       23.05        5.76      5.77 o
  22   1   5       79.00       94.36     16.02 o
  23   1   5       12.94       10.85      3.95 o
  24   1   5      682.64      630.72     31.72 o
  25   1   5       30.40       26.90      6.11 o
  26   1   5       65.03       62.57      9.07 o
  27   1   5      845.77      786.01     29.48 o
  28   1   5       61.90       80.62      9.81 o
  29   1   5        7.97        5.76      3.91 o
  30   1   5        7.74        9.63      8.89 o
  31   1   5      599.93      604.96     40.34 o
  32   1   5       14.47       21.89      6.26 o
   0   2   5    28913.97    31086.71   3965.83 o
   1   2   5     2886.35     3051.24     42.75 o
   2   2   5      163.95      191.56      9.99 o
   3   2   5        0.02        8.41      2.07 o
   4   2   5       42.46       31.93      4.55 o
   5   2   5     1833.47     2103.19     32.78 o
   6   2   5      302.95      449.80     26.35 o
   7   2   5       84.16       85.86     15.30 o
   8   2   5     3544.21     3430.31     75.37 o
   9   2   5     1252.34     1252.59     20.50 o
  10   2   5       88.52      109.39      9.80 o
  11   2   5      267.19      255.49     25.14 o
  12   2   5     2233.45     2135.26     45.22 o
  13   2   5      477.97      636.19     20.93 o
  14   2   5        2.31        5.88      4.61 o
  15   2   5      236.46      252.04     35.16 o
  16   2   5      255.09      231.79     20.22 o
  17   2   5     1613.96     1517.70     32.53 o
  18   2   5      415.61      412.26     49.86 o
  19   2   5      170.41      173.87     20.67 o
  20   2   5     2365.26     2367.81     32.47 o
  21   2   5     1121.53     1017.36     72.54 o
  22   2   5       63.74       50.62      7.57 o
  23   2   5       62.92      101.01     13.10 o
  24   2   5       18.87       13.50      5.60 o
  25   2   5        7.70       11.21      6.29 o
  26   2   5       59.40       63.09      9.19 o
  27   2   5        4.95        9.79      4.22 o
  28   2   5      145.45      141.23     12.94 o
  29   2   5      543.51      509.08     34.42 o
  30   2   5     1154.37     1219.60     50.56 o
  31   2   5       43.55       33.29      9.18 o
  32   2   5        1.52       12.32      3.82 o
   1   3   5      250.11      242.04     23.07 o
   2   3   5     1119.84     1218.16     24.92 o
   3   3   5     2776.68     2626.64     31.03 o
   4   3   5       25.03       24.30      3.89 o
   5   3   5      935.65     1003.86     15.23 o
   6   3   5     1842.46     1938.73     18.95 o
   7   3   5      960.66      863.48     14.06 o
   8   3   5     1170.31     1248.04     35.25 o
   9   3   5        5.12        1.67      5.08 o
  10   3   5       14.93       24.14      7.47 o
  11   3   5     1709.84     1620.71     61.97 o
  12   3   5      958.32      976.29     39.78 o
  13   3   5     1672.28     1602.98     53.66 o
  14   3   5       55.67       54.93      7.42 o
  15   3   5      920.66      952.54     22.77 o
  16   3   5        6.17       12.26      4.26 o
  17   3   5      121.24      133.11     15.36 o
  18   3   5       76.56       79.18     13.16 o
  19   3   5     3259.17     3059.40     64.65 o
  20   3   5     2775.61     2493.24     69.27 o
  21   3   5       64.83       50.68     20.02 o
  22   3   5      159.35      128.78     35.31 o
  23   3   5     2244.07     2307.40     98.64 o
  24   3   5      267.84      238.71     38.62 o
  25   3   5        4.54        2.18      5.12 o
  26   3   5      132.89      129.11     33.88 o
  27   3   5     1273.45     1249.00     86.03 o
  28   3   5      143.45      114.00     21.31 o
  29   3   5      128.07      128.58     19.95 o
  30   3   5       95.49       79.22     10.04 o
  31   3   5      261.61      275.79     18.38 o
   0   4   5     3855.14     3428.62     56.77 o
   1   4   5        2.10       15.68      6.44 o
   2   4   5      743.22      804.25     19.95 o
   3   4   5      222.03      207.04     20.76 o
   4   4   5     9097.66     9239.49     98.42 o
   5   4   5      632.82      579.05     39.55 o
   6   4   5        0.09        7.67      5.53 o
   7   4   5     1158.89     1282.58     15.91 o
   8   4   5       47.30       40.19      7.56 o
   9   4   5       15.94       14.77      5.02 o
  10   4   5       43.37       28.29      6.10 o
  11   4   5     1470.34     1343.44     28.13 o
  12   4   5     3062.16     3130.18     45.16 o
  13   4   5     1062.76      810.27     61.70 o
  14   4   5      155.78      190.82     42.17 o
  15   4   5      314.33      404.51     42.57 o
  16   4   5     1976.03     1790.37     51.84 o
  17   4   5      202.55      239.63     23.99 o
  18   4   5        9.64       -1.36      4.04 o
  19   4   5       89.94       80.19     13.77 o
  20   4   5      145.86      111.60     14.06 o
  21   4   5      107.07      118.22     10.22 o
  22   4   5      270.43      271.49     28.54 o
  23   4   5      120.22      107.96     15.03 o
  24   4   5      529.93      517.96     67.22 o
  25   4   5       60.97       36.66      7.08 o
  26   4   5     1291.66     1239.26     69.25 o
  27   4   5      587.72      542.77     73.47 o
  28   4   5       53.79       56.97      8.29 o
  29   4   5       19.78       16.47     16.93 o
  30   4   5     1469.41     1482.72     67.15 o
   1   5   5      282.36      241.07     23.56 o
   2   5   5     1490.50     1571.57     27.81 o
   3   5   5       42.65       50.23      6.06 o
   4   5   5      320.12      350.25     38.97 o
   5   5   5     3526.41     3463.99     43.24 o
   6   5   5     1273.96     1154.11     18.05 o
   7   5   5      388.50      430.11     37.89 o
   8   5   5      211.03      204.03     22.15 o
   9   5   5        0.75        2.64      2.17 o
  10   5   5      139.92      106.69     13.31 o
  11   5   5     1484.86     1550.23     34.62 o
  12   5   5     1201.75     1140.74     33.62 o
  13   5   5      445.79      393.80     88.36 o
  14   5   5     2334.93     2285.73     35.56 o
  15   5   5     6092.03     5844.99     87.48 o
  16   5   5      991.69      855.83     65.24 o
  17   5   5      105.52      105.90     22.31 o
  18   5   5        0.42        0.34      7.80 o
  19   5   5      610.95      664.86     76.36 o
  20   5   5       34.60       24.55      8.46 o
  21   5   5      181.75      121.57     21.13 o
  22   5   5      409.74      348.01     57.50 o
  23   5   5      929.49      847.65     39.84 o
  24   5   5      694.15      680.82     56.38 o
  25   5   5      180.75      121.56     14.60 o
  26   5   5       36.93       38.50      6.96 o
  27   5   5      229.02      233.38     27.96 o
  28   5   5       95.96      101.79     21.48 o
  29   5   5        5.75        9.48     17.71 o
   0   6   5      502.69      514.51     41.17 o
   1   6   5      192.53      247.38     23.75 o
   2   6   5     1268.66     1269.39     29.67 o
   3   6   5       22.47       28.54      5.13 o
   4   6   5      280.70      253.50     25.47 o
   5   6   5       57.20       34.15      5.69 o
   6   6   5      842.98      838.89     17.89 o
   7   6   5      218.71      219.61     19.39 o
   8   6   5     2913.93     2869.43     44.85 o
   9   6   5      206.15      184.58     19.89 o
  10   6   5      159.52      162.64     29.29 o
  11   6   5     2906.51     2867.94     42.38 o
  12   6   5      268.38      275.52     51.60 o
  13   6   5      109.41       94.64     11.40 o
  14   6   5       53.57       50.28      8.78 o
  15   6   5      509.16      455.95     44.56 o
  16   6   5       15.11       24.32      4.38 o
  17   6   5       67.86       68.28     13.36 o
  18   6   5       27.98       18.28      7.36 o
  19   6   5      413.45      382.37     31.11 o
  20   6   5      526.79      548.79     52.00 o
  21   6   5        2.13        9.23      4.13 o
  22   6   5      440.03      371.16     54.47 o
  23   6   5       14.94       17.45      5.06 o
  24   6   5       17.94       21.80      7.44 o
  25   6   5      140.40      134.64     42.96 o
  26   6   5      226.12      175.78     44.11 o
  27   6   5       63.85       64.63     14.83 o
  28   6   5      403.47      328.67     59.56 o
   1   7   5     2059.56     2130.26     37.51 o
   2   7   5        3.19       12.73      6.11 o
   3   7   5      225.98      252.75     26.37 o
   4   7   5      128.82      168.37     25.32 o
   5   7   5      683.19      615.18     32.67 o
   6   7   5      620.27      574.29     48.03 o
   7   7   5      676.97      688.09     43.34 o
   8   7   5     1892.19     1863.12     37.13 o
   9   7   5      361.32      347.10     29.53 o
  10   7   5       11.88       10.58     10.76 o
  11   7   5      661.40      610.43     25.09 o
  12   7   5       23.53       14.32      6.98 o
  13   7   5      581.29      504.35     28.63 o
  14   7   5      307.48      261.70     33.73 o
  15   7   5       42.14       24.65      5.40 o
  16   7   5       58.33       74.38     19.35 o
  17   7   5      453.05      410.71     30.53 o
  18   7   5       94.78       77.50     17.84 o
  19   7   5      667.62      580.74     61.55 o
  20   7   5      597.09      505.93     36.82 o
  21   7   5      104.74       93.36     16.56 o
  22   7   5       46.64       48.19     16.69 o
  23   7   5       79.88       77.19     19.89 o
  24   7   5      441.58      361.86     45.31 o
  25   7   5      232.25      173.92     62.64 o
  26   7   5       70.82       66.99     27.90 o
   0   8   5     1364.59     1312.76     56.17 o
   1   8   5      497.52      523.32     39.81 o
   2   8   5      520.95      499.97     32.28 o
   3   8   5        3.74       12.43      5.35 o
   4   8   5      462.55      533.37     41.84 o
   5   8   5        0.48       19.14      5.00 o
   6   8   5      295.87      318.18     40.12 o
   7   8   5       43.80       45.21      6.80 o
   8   8   5      227.29      208.27     18.69 o
   9   8   5      139.22      142.28     14.14 o
  10   8   5       92.37       87.01     12.18 o
  11   8   5      255.25      230.11     20.21 o
  12   8   5       69.85       66.12     13.58 o
  13   8   5      241.32      244.18     23.12 o
  14   8   5      313.43      259.53     37.88 o
  15   8   5       10.05       15.66      5.14 o
  16   8   5        2.42       11.03      5.38 o
  17   8   5        1.09        6.84      3.78 o
  18   8   5       92.15       93.27     14.93 o
  19   8   5       62.16       55.76      7.72 o
  20   8   5       35.85       29.89     12.55 o
  21   8   5       27.10       25.97      6.69 o
  22   8   5       74.64       62.42     13.53 o
  23   8   5      160.70      183.48     54.72 o
  24   8   5       29.97       18.58      5.67 o
   1   9   5       78.92       93.94     21.07 o
   2   9   5      759.28      714.80     52.98 o
   3   9   5     1159.55     1150.36     33.40 o
   4   9   5       68.44       61.77     11.39 o
   5   9   5      103.14      132.77     13.67 o
   6   9   5      199.96      222.83     30.17 o
   7   9   5     1313.78     1384.04     95.07 o
   8   9   5       26.68       28.31      5.71 o
   9   9   5      216.56      211.49     27.09 o
  10   9   5      256.46      216.95     21.46 o
  11   9   5       37.28       43.35     13.45 o
  12   9   5       31.21       25.89      6.40 o
  13   9   5      113.51      100.57     17.08 o
  14   9   5      433.87      388.79     68.35 o
  15   9   5      186.26      159.51     21.25 o
  16   9   5      358.12      365.29     73.70 o
  17   9   5        9.64       14.50      6.50 o
  18   9   5      149.05      119.82     21.64 o
  19   9   5      706.00      647.60     45.53 o
  20   9   5        5.25        4.15     14.54 o
  21   9   5        4.90        7.15      4.90 o
   0  10   5     1198.76     1171.41     59.07 o
   1  10   5       25.36       45.36      8.91 o
   2  10   5      192.62      215.68     23.91 o
   3  10   5       36.89       29.23     10.10 o
   4  10   5     1012.12      967.63     37.17 o
   5  10   5       28.13       38.98      9.98 o
   6  10   5        8.71       13.54      5.53 o
   7  10   5      102.33      124.49     59.01 o
   8  10   5     1019.79     1142.33     83.25 o
   9  10   5       54.58       54.59     10.00 o
  10  10   5       43.87       30.87      7.22 o
  11  10   5        7.11       20.31     14.24 o
  12  10   5       63.99       60.57     12.39 o
  13  10   5        6.55       11.72      7.65 o
  14  10   5      249.66      274.98     34.77 o
  15  10   5      547.27      556.09     54.99 o
  16  10   5      419.41      417.50     50.16 o
  17  10   5        2.85        9.34      4.69 o
  18  10   5      256.40      264.93     33.86 o
   1  11   5      280.79      301.39     29.26 o
   2  11   5       49.61       43.65     10.21 o
   3  11   5      426.57      437.92     39.94 o
   4  11   5       26.73       50.41      9.05 o
   5  11   5      577.67      671.71     46.72 o
   6  11   5       92.96       84.95     22.61 o
   7  11   5      137.94      154.41     23.70 o
   8  11   5        2.79       20.80     10.04 o
   9  11   5      138.46      153.93     19.95 o
  10  11   5        0.03       10.88      8.95 o
  11  11   5     1869.54     1839.17    227.33 o
  12  11   5       25.94       24.49      6.52 o
  13  11   5        0.05       10.35      7.65 o
   0  12   5      325.36      330.72     26.90 o
   1  12   5      291.33      312.34     21.55 o
   2  12   5       41.58       37.13      8.80 o
   3  12   5       15.40       10.35      6.30 o
   0   0   6    21315.95    24869.98   4488.90 o
   1   0   6     9623.61    10221.76    107.14 o
   2   0   6      662.00      786.17     14.06 o
   3   0   6      732.46      748.64     13.45 o
   4   0   6       99.08       95.89      6.64 o
   5   0   6     3042.18     2512.49     17.69 o
   6   0   6      224.30      225.78     41.48 o
   7   0   6      472.49      553.09     91.96 o
   8   0   6     1112.24     1085.37     65.93 o
   9   0   6        4.21        5.35      1.51 o
  11   0   6      214.11      179.51     30.17 o
  12   0   6     1733.53     2010.47     39.84 o
  13   0   6     1272.51     1135.01     37.30 o
  14   0   6     2909.73     3042.70     67.41 o
  15   0   6      193.50      207.20     30.35 o
  16   0   6      367.89      479.57     63.18 o
  17   0   6     6367.35     6539.52    135.79 o
  18   0   6     2784.74     2694.94     57.01 o
  19   0   6     2525.60     2332.38     39.02 o
  20   0   6      264.27      256.43     36.76 o
  21   0   6      971.81      959.40     33.47 o
  22   0   6       31.95      -15.05     17.53 o
  23   0   6     3298.81     3226.96     66.49 o
  24   0   6      782.73      730.06     46.51 o
  25   0   6     2009.81     2064.76     45.42 o
  26   0   6       31.35       19.47     10.52 o
  27   0   6       79.38       64.57     18.11 o
  28   0   6       75.58       82.22     11.90 o
  29   0   6     1676.40     1772.15    104.54 o
  30   0   6       11.74       12.80      9.61 o
  31   0   6      368.84      332.68     29.08 o
   1   1   6     8063.52     8644.76     48.34 o
   2   1   6     5306.05     5430.62     42.64 o
   3   1   6     2175.19     2579.94     15.41 o
   4   1   6        2.89        0.58      2.73 o
   5   1   6      113.81      113.82      7.82 o
   6   1   6     4758.48     4686.32     76.53 o
   7   1   6     2543.86     2796.02     35.16 o
   8   1   6      549.77      613.59     10.16 o
   9   1   6     1279.36     1291.18     25.29 o
  10   1   6      408.36      354.79     34.81 o
  11   1   6      326.50      295.18     36.75 o
  13   1   6      965.94     1207.69    139.54 o
  14   1   6     7085.25     7476.46    106.58 o
  15   1   6        0.49      -10.93      7.29 o
  16   1   6     6195.04     6386.71    110.29 o
  17   1   6       24.67      -10.88     14.22 o
  18   1   6     5007.31     5146.92     77.40 o
  19   1   6      740.05      511.39     50.95 o
  20   1   6     3422.49     3254.06     56.15 o
  21   1   6        1.79        1.55      5.76 o
  22   1   6     3407.21     3485.61     96.67 o
  23   1   6      217.41      189.32     14.48 o
  24   1   6      390.62      409.63     31.81 o
  25   1   6       16.53       14.48      4.28 o
  26   1   6      332.80      336.12     27.00 o
  27   1   6       21.11       27.16      6.10 o
  28   1   6     1073.89     1082.70     71.15 o
  29   1   6        0.13        2.55      3.86 o
  30   1   6       61.48       69.94      9.61 o
  31   1   6       27.90       42.32      6.63 o
   0   2   6       99.62       85.68      7.81 o
   1   2   6      616.95      765.25     17.44 o
   2   2   6      872.02      926.45     13.33 o
   3   2   6       78.11      129.46     11.60 o
   4   2   6      523.57      517.28     22.22 o
   5   2   6     4586.51     4918.17     51.76 o
   6   2   6       44.47       79.21      7.78 o
   7   2   6       95.48      110.88      9.88 o
   8   2   6      178.69      149.10     47.22 o
   9   2   6     2286.77     2361.04     30.77 o
  10   2   6      366.72      312.28     80.71 o
  11   2   6      115.20       85.27      9.35 o
  12   2   6     2709.69     2713.05     65.03 o
  13   2   6      271.81      259.30     25.41 o
  14   2   6      622.05      607.85     31.14 o
  15   2   6      395.71      433.09     42.70 o
  16   2   6      262.83      221.61     30.33 o
  17   2   6      539.91      491.11     71.25 o
  18   2   6      104.00       84.53     10.93 o
  19   2   6      568.75      532.63     50.39 o
  20   2   6      120.35       79.16     26.00 o
  21   2   6       63.82       44.19     14.29 o
  22   2   6      441.32      445.41     42.95 o
  23   2   6       12.91        7.15      5.08 o
  24   2   6        4.86       13.51     10.95 o
  25   2   6      513.17      527.49     56.67 o
  26   2   6       95.28       83.26     18.03 o
  27   2   6       29.01       18.29      6.83 o
  28   2   6      118.35       90.85     11.53 o
  29   2   6      450.66      568.49     32.55 o
  30   2   6      215.95      203.62     20.79 o
  31   2   6      254.52      299.44     27.22 o
   1   3   6      175.42      208.44     18.77 o
   2   3   6      416.30      355.68     15.21 o
   3   3   6      151.31      162.85     16.07 o
   4   3   6      206.63      200.61     21.80 o
   5   3   6      379.30      485.44     27.21 o
   6   3   6      461.79      516.07     27.22 o
   7   3   6      300.87      294.02     25.10 o
   8   3   6        2.30       -3.02      7.62 o
   9   3   6       41.33       65.52      8.54 o
  10   3   6      268.96      284.02     27.68 o
  11   3   6      740.52      677.42     30.16 o
  12   3   6       15.03        8.03      3.47 o
  13   3   6        3.82        2.67      6.17 o
  14   3   6      122.82      126.89     16.90 o
  15   3   6      131.37      117.13     14.03 o
  16   3   6      262.81      228.84     33.86 o
  17   3   6      315.88      473.07     36.54 o
  18   3   6       37.67       46.05      6.18 o
  19   3   6     1145.69     1050.19     40.00 o
  20   3   6      614.69      640.49     60.09 o
  21   3   6        3.54        5.24      7.50 o
  22   3   6       23.47       27.99     11.58 o
  23   3   6        1.22        3.82      3.86 o
  24   3   6      551.59      508.53     74.83 o
  25   3   6      211.48      201.87     37.24 o
  26   3   6        1.85        2.46      8.14 o
  27   3   6       40.34       49.46      9.25 o
  28   3   6      263.52      271.57     29.10 o
  29   3   6        1.07       22.12      9.91 o
  30   3   6      121.02      126.19     19.61 o
   0   4   6        0.02       -5.02      6.23 o
   1   4   6        3.25       18.63      6.38 o
   2   4   6      118.55       81.44     11.47 o
   3   4   6      906.57      968.82     15.31 o
   4   4   6      802.92      788.12     12.56 o
   5   4   6       17.92       36.82      4.28 o
   6   4   6        0.35        5.90      4.24 o
   7   4   6        2.44        4.12      2.84 o
   8   4   6       34.14       34.95      8.01 o
   9   4   6      267.31      296.92     42.56 o
  10   4   6       13.05       22.93      7.01 o
  11   4   6      823.19      721.18     39.31 o
  12   4   6       29.78       19.11     18.23 o
  13   4   6        0.18        7.65     10.49 o
  14   4   6      121.40       83.37     13.66 o
  15   4   6       24.31       13.90      5.12 o
  16   4   6      134.43      127.37     25.06 o
  17   4   6        6.25       -2.08      4.51 o
  18   4   6      937.23      826.08     28.79 o
  19   4   6      556.07      422.97     32.81 o
  20   4   6      362.67      336.91     38.14 o
  21   4   6       84.83      100.71     11.10 o
  22   4   6      145.92      123.10     18.32 o
  23   4   6      124.79      137.77     25.93 o
  24   4   6       16.70        5.14      3.92 o
  25   4   6      170.02      133.46     16.09 o
  26   4   6        6.26       16.02      7.38 o
  27   4   6       85.74       73.35     11.30 o
  28   4   6        0.58        7.98      9.55 o
  29   4   6       47.21       66.95     13.01 o
   1   5   6      718.87      788.58     24.30 o
   2   5   6      217.09      250.28     23.71 o
   3   5   6       16.16       17.99      4.56 o
   4   5   6      153.72      181.48     24.70 o
   5   5   6       87.37       78.15     11.00 o
   6   5   6        0.48        3.46      2.08 o
   7   5   6      137.45      121.42     21.26 o
   8   5   6        1.37        3.26      5.69 o
   9   5   6      103.84       92.71     19.74 o
  10   5   6      511.75      478.14     47.73 o
  11   5   6      425.90      451.59     65.63 o
  12   5   6       26.19       40.99     18.20 o
  13   5   6      492.13      381.60     42.41 o
  14   5   6       11.16        9.09      4.40 o
  15   5   6       25.88       19.86      6.38 o
  16   5   6     2824.11     2772.15     95.89 o
  17   5   6      143.67      164.54     21.28 o
  18   5   6      660.09      654.59     94.29 o
  19   5   6        1.88       -2.33     11.15 o
  20   5   6        5.44       12.42     18.95 o
  21   5   6      129.88      138.51     19.14 o
  22   5   6       21.27       10.22      3.31 o
  23   5   6      237.34      273.64     30.44 o
  24   5   6       30.81       40.28      9.38 o
  25   5   6       14.66        8.25      9.04 o
  26   5   6        1.66        9.96     11.06 o
  27   5   6      140.55      165.50     30.15 o
  28   5   6      591.26      719.78     52.39 o
   0   6   6      632.25      637.61     67.29 o
   1   6   6     2558.27     2586.62     40.59 o
   2   6   6      335.90      381.08     56.02 o
   3   6   6      876.97      877.37     21.74 o
   4   6   6      175.51      164.24     18.05 o
   5   6   6     3355.30     3509.29     92.32 o
   6   6   6      991.57     1026.52     26.22 o
   7   6   6        1.92       16.31      6.94 o
   8   6   6       12.44       16.43      7.42 o
   9   6   6     4049.06     3907.29    120.95 o
  10   6   6      326.93      292.36     50.42 o
  11   6   6     1536.56     1435.36     30.07 o
  12   6   6      954.44      858.72     28.07 o
  13   6   6      937.27      813.62     35.04 o
  14   6   6        4.46       27.88     13.54 o
  15   6   6      173.93      142.98     43.53 o
  16   6   6      475.91      380.55     49.76 o
  17   6   6     3096.74     3017.26     93.74 o
  18   6   6      460.58      441.38     50.94 o
  19   6   6       17.31        9.79      5.11 o
  20   6   6      425.13      371.15     53.72 o
  21   6   6      400.12      360.31     65.39 o
  22   6   6       37.02       52.17     23.07 o
  23   6   6       12.92        4.18      3.84 o
  24   6   6       69.19       53.60      8.02 o
  25   6   6     1219.34     1314.02     39.36 o
  26   6   6      143.32      142.83     13.78 o
  27   6   6       81.41       67.60     23.88 o
   1   7   6        2.28        3.82      4.40 o
   2   7   6       15.19       13.82      5.75 o
   3   7   6      115.42      111.94     13.30 o
   4   7   6       14.13       20.87     13.51 o
   5   7   6      193.20      174.24     21.26 o
   6   7   6       57.58       51.90      7.77 o
   7   7   6      207.61      192.46     22.97 o
   8   7   6      960.02      970.95     31.27 o
   9   7   6       13.47       21.04     10.52 o
  10   7   6      120.25      125.72     12.09 o
  11   7   6      158.61      159.67     29.44 o
  12   7   6      355.94      347.10     39.90 o
  13   7   6        2.16        6.61      3.61 o
  14   7   6     1017.85     1044.71     75.06 o
  15   7   6       65.13       63.80     18.35 o
  16   7   6      952.47      831.79     46.98 o
  17   7   6       91.81       72.40     13.54 o
  18   7   6      345.88      295.76     61.25 o
  19   7   6      405.41      378.24     55.38 o
  20   7   6     1515.32     1572.68     73.43 o
  21   7   6      193.45      190.69     38.72 o
  22   7   6       10.78        9.61      4.90 o
  23   7   6        0.55       15.84      9.19 o
  24   7   6      552.87      636.16     77.03 o
  25   7   6      143.54      119.35     20.80 o
   0   8   6       18.24       12.39     10.22 o
   1   8   6     4676.04     4808.61     92.50 o
   2   8   6      247.88      314.09     22.28 o
   3   8   6     2018.11     2026.76     41.57 o
   4   8   6     2571.80     2457.46     55.52 o
   5   8   6     1974.68     1912.42     47.69 o
   6   8   6      307.41      335.49     31.57 o
   7   8   6     2400.85     2378.02     83.10 o
   8   8   6     1549.84     1406.82     36.25 o
   9   8   6     1224.19     1266.75     64.69 o
  10   8   6      281.95      280.75     39.09 o
  11   8   6        4.43        0.56      2.88 o
  12   8   6        1.68        2.96      2.92 o
  13   8   6     1918.01     1878.68     38.87 o
  14   8   6      220.73      187.59     32.95 o
  15   8   6       42.78       26.17      6.22 o
  16   8   6       27.18       39.00     18.05 o
  17   8   6     1005.61      949.32     33.56 o
  18   8   6       30.51       28.66     11.09 o
  19   8   6       23.79        4.74      6.08 o
  20   8   6       54.89       71.10     18.98 o
  21   8   6     2273.58     2520.87     68.62 o
  22   8   6       10.34       10.40     14.27 o
  23   8   6      130.81      101.87     23.52 o
   1   9   6        0.88        4.65     10.67 o
   2   9   6       92.26       85.72     13.61 o
   3   9   6      229.71      198.76     17.74 o
   4   9   6       10.53        8.07      4.56 o
   5   9   6      753.12      707.96     44.72 o
   6   9   6       76.32       72.66     12.28 o
   7   9   6      118.57      110.26     17.43 o
   8   9   6        6.42       31.56     10.34 o
   9   9   6      437.58      551.33     54.17 o
  10   9   6     1574.44     1453.03     52.48 o
  11   9   6       37.24       21.71      8.22 o
  12   9   6      552.70      502.47     64.93 o
  13   9   6      375.00      328.82     28.87 o
  14   9   6      270.78      289.14     47.52 o
  15   9   6       27.89       16.62      7.09 o
  16   9   6        1.77       13.12      9.34 o
  17   9   6       54.61       50.46     21.71 o
  18   9   6       33.74       27.83      9.95 o
  19   9   6       17.95       -1.51     10.04 o
  20   9   6      987.72     1022.68     95.95 o
   0  10   6      718.24      725.22     62.46 o
   1  10   6        5.91        2.68      7.92 o
   2  10   6      188.73      196.72     22.51 o
   3  10   6      246.24      226.54     25.48 o
   4  10   6       56.73       53.73      9.48 o
   5  10   6      986.89     1089.73     31.60 o
   6  10   6      115.78      156.58     18.57 o
   7  10   6      103.87      114.21     19.89 o
   8  10   6       60.70       63.66     13.36 o
   9  10   6      595.59      758.29     76.54 o
  10  10   6      282.08      288.64     39.96 o
  11  10   6      333.54      414.94     47.46 o
  12  10   6        1.61       20.50      8.40 o
  13  10   6      126.51      130.42     24.34 o
  14  10   6        4.80        8.52      3.61 o
  15  10   6      112.42      120.22     31.41 o
   1  11   6      121.05      118.33     13.05 o
   2  11   6        0.90       10.01     15.93 o
   3  11   6      138.70      152.97     19.98 o
   4  11   6      324.16      337.56     37.74 o
   5  11   6        5.84        5.51      4.72 o
   6  11   6      495.25      518.50    184.64 o
   7  11   6       56.48       49.82     16.93 o
   8  11   6        1.65        4.11      6.35 o
   9  11   6       11.05        9.07     13.48 o
  10  11   6       35.75       27.75     13.00 o
  11  11   6      230.65      283.13     31.98 o
   1   1   7      141.69      197.72     13.51 o
   2   1   7      195.58      241.28     12.96 o
   3   1   7      545.64      503.88     18.42 o
   4   1   7      482.46      449.56     22.74 o
   5   1   7      694.96      769.79     13.03 o
   6   1   7      151.16      152.53     13.03 o
   7   1   7      430.14      373.04     33.74 o
   8   1   7       75.28      102.89     12.16 o
   9   1   7       21.63       34.29      6.59 o
  10   1   7     1345.03     1254.32     21.81 o
  11   1   7      317.57      311.88     30.88 o
  12   1   7      706.05      670.66     25.78 o
  13   1   7       19.99       19.83      6.01 o
  14   1   7      174.56      122.04     18.46 o
  15   1   7      367.39      367.81     40.72 o
  16   1   7      337.46      393.20     37.73 o
  17   1   7      107.94       38.31     23.07 o
  18   1   7     2696.61     2712.78     33.51 o
  19   1   7        6.67       -5.44      4.32 o
  20   1   7      333.17      271.44     18.97 o
  21   1   7      779.40      729.69     41.28 o
  22   1   7      318.78      274.91     28.99 o
  23   1   7      574.09      527.88     32.19 o
  24   1   7       98.44       78.54      8.80 o
  25   1   7      699.97      647.22     36.77 o
  26   1   7      160.50      120.43     19.36 o
  27   1   7      729.39      767.82     52.97 o
  28   1   7       82.01       66.65      9.96 o
  29   1   7       19.48       12.13      6.44 o
  30   1   7      171.54      148.43     15.08 o
   0   2   7    15557.46    16767.75    242.23 o
   1   2   7      131.86      224.18     13.84 o
   2   2   7       41.32       40.61      3.58 o
   3   2   7       56.38       63.65      6.39 o
   4   2   7     8625.60     9179.91    148.31 o
   5   2   7     2608.08     2787.75     28.15 o
   6   2   7       81.21      128.91     11.07 o
   7   2   7     2097.44     2033.33     21.69 o
   8   2   7     2054.40     1775.32     49.88 o
   9   2   7     1559.89     1531.11     28.66 o
  10   2   7      456.56      483.11     57.13 o
  11   2   7      216.18      312.62     49.70 o
  12   2   7     5864.61     6076.67     93.57 o
  13   2   7       16.31       17.67      4.78 o
  14   2   7     3146.37     3051.65     63.83 o
  15   2   7        0.25        0.04      4.63 o
  16   2   7     2374.86     2524.90     41.43 o
  17   2   7      224.40      190.78     32.61 o
  18   2   7      121.77      111.26     14.98 o
  19   2   7     1742.81     1582.42     41.83 o
  20   2   7      616.54      507.75     42.51 o
  21   2   7       17.88        8.90      4.03 o
  22   2   7     1252.77     1123.93     94.69 o
  23   2   7      123.73       75.16     16.80 o
  24   2   7      149.92      142.53     17.18 o
  25   2   7      104.27      125.81     27.93 o
  26   2   7      496.54      472.29     82.24 o
  27   2   7       34.21       19.75      5.14 o
  28   2   7      376.56      328.46     30.45 o
  29   2   7        0.79       10.68      3.87 o
  30   2   7      152.20      143.71     18.97 o
   1   3   7      129.04      140.42     12.86 o
   2   3   7      197.85      229.46     13.48 o
   3   3   7     4797.39     4634.15     43.47 o
   4   3   7     4162.70     4357.65     41.63 o
   5   3   7      415.81      333.74     27.02 o
   6   3   7     3336.86     3514.73     49.83 o
   7   3   7     3967.87     4040.16     39.48 o
   9   3   7     1941.74     2022.75     32.97 o
  10   3   7      142.35      144.78     20.95 o
  11   3   7     3977.05     4273.56     64.79 o
  12   3   7      355.89      388.20     45.80 o
  13   3   7      206.54      206.26     23.45 o
  14   3   7     1776.10     1483.62     25.18 o
  15   3   7     5022.57     4898.05    158.63 o
  16   3   7        6.94       11.21      4.37 o
  17   3   7      470.06      475.85     58.45 o
  18   3   7        0.56        4.42      2.72 o
  19   3   7     1471.46     1269.02     40.02 o
  20   3   7       76.32       44.61     10.45 o
  21   3   7       18.79        8.46      3.78 o
  22   3   7      421.48      398.52     58.41 o
  23   3   7     1359.76     1424.52     34.45 o
  24   3   7       67.13       37.35     12.79 o
  25   3   7       89.37       76.13     17.80 o
  26   3   7      232.99      210.23     38.15 o
  27   3   7      415.64      387.50     47.21 o
  28   3   7        4.26        4.76      4.14 o
  29   3   7       34.53       47.35     10.15 o
   0   4   7     4638.10     4517.98     91.05 o
   1   4   7      921.77      855.96     34.92 o
   2   4   7        3.15        5.17      3.37 o
   3   4   7      966.33      898.43     30.40 o
   4   4   7     9237.83     9599.01    127.14 o
   5   4   7      638.99      516.16     28.49 o
   6   4   7      618.69      534.73     34.92 o
   7   4   7     2470.69     2542.27     41.31 o
   8   4   7     6215.55     6268.12     88.00 o
   9   4   7       15.68       21.95      7.19 o
  10   4   7      112.66      162.21     22.37 o
  11   4   7       62.90       78.85      9.42 o
  12   4   7     1096.40     1086.93     41.42 o
  13   4   7      148.92      213.10     24.58 o
  14   4   7       48.78       37.77     12.69 o
  15   4   7      753.08      803.54     20.69 o
  16   4   7     1562.71     1514.99     63.33 o
  17   4   7      650.65      515.55     93.30 o
  18   4   7     2445.84     2326.85     74.20 o
  19   4   7       26.25       32.17      7.75 o
  20   4   7       83.86       80.14     12.58 o
  21   4   7      115.60       88.63     21.48 o
  22   4   7      205.82      186.97     37.91 o
  23   4   7      237.55      218.07     25.62 o
  24   4   7       69.33       68.14     18.57 o
  25   4   7      231.14      276.01     30.61 o
  26   4   7     1529.32     1603.21     80.50 o
  27   4   7      119.00       89.73     38.82 o
  28   4   7       79.70       74.23     26.54 o
   1   5   7     4972.98     4922.49     71.98 o
   2   5   7     1266.11     1266.60     31.10 o
   3   5   7     2498.95     2336.72     41.95 o
   4   5   7        4.28       10.25      3.86 o
   5   5   7      968.54      842.62     31.92 o
   6   5   7      255.31      221.72     25.81 o
   7   5   7     4283.85     4294.85     51.19 o
   8   5   7     1245.00     1242.66     22.29 o
   9   5   7       55.03       86.03     15.72 o
  10   5   7       66.68       86.82     15.60 o
  11   5   7     3823.19     3783.03     78.66 o
  12   5   7      354.79      349.58     56.05 o
  13   5   7      304.11      329.81     32.41 o
  14   5   7      512.55      414.94     83.04 o
  15   5   7     3822.84     3463.63    145.10 o
  16   5   7      470.57      288.63     65.30 o
  17   5   7      201.34      199.73     41.52 o
  18   5   7      391.93      344.84     31.67 o
  19   5   7     5648.25     5299.02    284.34 o
  20   5   7      659.24      574.86     50.17 o
  21   5   7        8.27        3.10      3.53 o
  22   5   7      178.57      212.93     26.50 o
  23   5   7      506.38      582.12     51.02 o
  24   5   7       30.31       28.11     15.33 o
  25   5   7       52.15       66.59     14.87 o
  26   5   7       13.63       13.46     22.13 o
  27   5   7      439.07      555.16     56.74 o
   0   6   7     2514.18     2372.08     52.12 o
   1   6   7      840.38      847.58     50.22 o
   2   6   7      694.36      776.75     38.44 o
   3   6   7      279.80      263.08     31.26 o
   4   6   7       53.28       55.21      7.54 o
   5   6   7      289.43      311.35     35.05 o
   6   6   7      859.98      858.06     42.36 o
   7   6   7      297.51      302.56     33.74 o
   8   6   7     2397.14     2374.20     37.00 o
   9   6   7       24.00       22.25     10.52 o
  10   6   7      495.49      507.08     43.47 o
  11   6   7      351.72      455.99     57.32 o
  12   6   7     1257.57     1131.02     50.73 o
  13   6   7       43.50       24.18      8.65 o
  14   6   7       11.85       16.41      6.80 o
  15   6   7      502.02      493.29     88.57 o
  16   6   7       20.35       11.59     17.81 o
  17   6   7      169.53      155.77     44.14 o
  18   6   7      208.86      258.89     32.04 o
  19   6   7        1.21       21.58     11.06 o
  20   6   7      362.18      419.35     54.72 o
  21   6   7       53.76       41.25     12.09 o
  22   6   7      866.84     1008.38     61.02 o
  23   6   7      331.39      346.92     30.55 o
  24   6   7      247.31      202.20     32.65 o
  25   6   7       69.58       69.61     15.81 o
  26   6   7      585.97      719.29     53.38 o
   1   7   7     6725.06     6653.84    119.70 o
   2   7   7      295.04      322.36     45.68 o
   3   7   7      122.98      133.79     12.17 o
   4   7   7      326.95      422.58     56.83 o
   5   7   7     1429.58     1484.68     38.54 o
   6   7   7       21.16       17.38      6.89 o
   7   7   7      248.06      274.02     28.24 o
   8   7   7       36.15       31.93     18.50 o
   9   7   7       39.26       24.06     11.06 o
  10   7   7      867.59      925.94     62.21 o
  11   7   7      334.96      359.86     49.03 o
  12   7   7      615.71      707.50     78.05 o
  13   7   7       18.05       28.42     12.33 o
  14   7   7      708.45      540.44     51.09 o
  15   7   7       14.01       14.13     10.34 o
  16   7   7      120.97      118.56     26.48 o
  17   7   7       78.97       77.63     18.98 o
  18   7   7       92.05      109.13     27.63 o
  19   7   7      242.76      246.31     36.88 o
  20   7   7       16.37       -2.06     11.73 o
  21   7   7        0.88       18.74      8.83 o
  22   7   7       36.71       78.30     22.49 o
  24   7   7      602.55      623.84     43.17 o
   0   8   7     1399.61     1492.51     47.70 o
   1   8   7      291.61      287.88     29.57 o
   2   8   7      137.91      129.28     14.52 o
   3   8   7      288.38      292.12     30.00 o
   4   8   7        0.19       10.36      4.87 o
   5   8   7       61.60       80.64     11.50 o
   6   8   7     1290.29     1294.05     30.59 o
   7   8   7       69.87       91.92      9.97 o
   8   8   7      186.60      206.49     17.65 o
   9   8   7       91.74       88.69     19.47 o
  10   8   7        8.74       28.42     10.34 o
  11   8   7       23.34       37.97     11.73 o
  12   8   7       99.11       94.92     21.95 o
  13   8   7      201.95      156.23     26.84 o
  14   8   7      117.34      159.13     25.27 o
  15   8   7       30.70       59.43     16.38 o
  16   8   7       37.12       49.58     24.43 o
  17   8   7       77.94       89.42     16.57 o
  18   8   7       14.23       14.21     10.70 o
  19   8   7       53.61       64.69     19.95 o
  20   8   7        8.92       18.56     12.88 o
  21   8   7        1.94       29.26     11.55 o
  22   8   7        0.66       10.82      6.83 o
   1   9   7      451.03      439.92     34.93 o
   2   9   7        0.05        4.28      6.80 o
   3   9   7      452.77      467.19     39.37 o
   4   9   7        1.33        2.41     14.60 o
   5   9   7      162.65      157.97     17.66 o
   6   9   7        0.06        6.81      7.04 o
   7   9   7      428.19      456.03     37.41 o
   8   9   7      433.33      425.58     44.56 o
   9   9   7      147.87      172.49     26.66 o
  10   9   7      961.71      930.48     50.36 o
  11   9   7     1604.41     1684.83     55.38 o
  12   9   7        0.48       14.81      8.59 o
  13   9   7      290.93      309.07     35.85 o
  14   9   7        6.43        4.17      4.78 o
  15   9   7      310.61      284.16     58.16 o
  16   9   7      545.41      546.80     35.37 o
  17   9   7       47.58       39.42     15.78 o
  18   9   7      445.53      436.58     41.29 o
  19   9   7      335.21      359.19     26.18 o
   0  10   7     1508.55     1414.70     64.81 o
   1  10   7      829.78      854.04     44.03 o
   2  10   7        5.40        3.93     10.94 o
   3  10   7        1.31       13.27     15.21 o
   4  10   7      944.33      905.37     57.35 o
   5  10   7       25.20       27.77     13.48 o
   6  10   7       18.93       22.86      8.98 o
   7  10   7       20.45       19.83      6.95 o
   8  10   7      402.64      432.95     54.90 o
   9  10   7      528.66      662.34     58.10 o
  10  10   7      130.37      205.74     33.19 o
  11  10   7      670.30      772.31     58.77 o
  12  10   7      247.30      299.16     51.51 o
  14  10   7      185.89      199.58     29.32 o
   1  11   7      970.66     1039.75     57.20 o
   2  11   7      380.16      404.11     53.24 o
   3  11   7      896.40      841.07     47.99 o
   4  11   7      182.38      190.12     21.65 o
   5  11   7       95.57      104.57     14.96 o
   6  11   7        0.10       18.74      8.28 o
   7  11   7      669.74      700.25     66.32 o
   8  11   7       32.35       36.22     12.76 o
   0   0   8     1969.79     2267.97     36.88 o
   1   0   8      133.77      158.14     15.47 o
   2   0   8       17.47       52.62     11.28 o
   3   0   8      295.03      340.40     21.46 o
   4   0   8       51.16       13.57      2.07 o
   5   0   8     1302.09     1331.73     22.69 o
   6   0   8      163.11      221.26     41.87 o
   7   0   8     4602.58     4562.41    157.92 o
   8   0   8      945.03      933.30     32.07 o
   9   0   8     3769.67     3610.90     69.47 o
  11   0   8     2556.55     2242.70     44.14 o
  12   0   8      745.83      661.01     67.23 o
  13   0   8     1670.38     1723.29     73.70 o
  14   0   8      686.90      592.20     67.72 o
  15   0   8     2704.20     2763.80     60.64 o
  16   0   8       59.39       48.91     12.76 o
  17   0   8        4.67        5.01      3.98 o
  18   0   8     1217.65     1178.26     35.52 o
  19   0   8     1059.61     1066.68     32.52 o
  20   0   8      717.97      712.99     40.48 o
  21   0   8      494.42      431.03     73.40 o
  22   0   8      195.17      108.17     18.53 o
  23   0   8     5471.55     5387.61    132.37 o
  24   0   8        3.54      -12.79     14.54 o
  25   0   8     1810.01     1893.79     78.48 o
  26   0   8      381.41      366.59     32.42 o
  27   0   8      570.04      480.13     89.30 o
  28   0   8     2283.60     2154.51    106.11 o
  29   0   8      669.63      536.40     60.14 o
   1   1   8      262.49      195.35     13.60 o
   2   1   8     6071.08     6523.40    102.77 o
   3   1   8        4.36        4.42      2.32 o
   4   1   8       74.25       51.60      7.81 o
   5   1   8        5.77       15.61      4.71 o
   6   1   8     4242.04     4408.32     50.31 o
   7   1   8     4537.62     4567.36     68.10 o
   8   1   8     1497.74     1422.41     37.46 o
   9   1   8      343.89      428.82     40.71 o
  10   1   8      572.38      548.26     32.72 o
  11   1   8     8511.82     8903.95    127.39 o
  12   1   8     5156.17     4953.39     82.56 o
  13   1   8       75.05       42.75      7.41 o
  14   1   8      315.21      319.26     29.55 o
  15   1   8      369.22      225.21     29.75 o
  16   1   8     5874.66     5884.41     82.94 o
  17   1   8       10.44       -9.30      6.20 o
  18   1   8     2481.75     2252.02     62.88 o
  19   1   8     2664.42     2625.76     54.81 o
  20   1   8      461.72      330.80     55.17 o
  21   1   8       53.11       45.29      7.22 o
  22   1   8     1273.34     1127.10     31.45 o
  23   1   8     2810.46     2619.45     38.46 o
  24   1   8      870.37      764.79     24.64 o
  25   1   8      303.61      263.14     24.20 o
  26   1   8      259.02      224.95     23.68 o
  27   1   8     1319.22     1249.71     23.95 o
  28   1   8      492.02      580.67     42.70 o
  29   1   8      159.37      179.02     19.61 o
   0   2   8     4875.67     5111.28    148.58 o
   1   2   8      101.72       93.35      7.45 o
   2   2   8      330.08      313.29     13.70 o
   3   2   8       38.84       20.06      3.47 o
   4   2   8       83.77      102.27      9.49 o
   5   2   8     3100.99     3299.76     52.86 o
   6   2   8        0.02       -0.41      3.54 o
   7   2   8      267.60      295.91     24.33 o
   8   2   8       14.06        5.66     12.36 o
   9   2   8     3124.02     3308.58     69.53 o
  10   2   8      175.03      180.98     18.38 o
  11   2   8       35.33       32.61      6.43 o
  12   2   8       92.58      113.51     13.85 o
  13   2   8      925.07     1020.59     26.95 o
  14   2   8      665.93      675.58    103.30 o
  15   2   8     1017.84      995.89     26.03 o
  16   2   8      378.64      280.79     36.54 o
  17   2   8     1485.54     1384.27     30.30 o
  18   2   8       57.65       56.85     17.03 o
  19   2   8      203.13      169.44     45.01 o
  20   2   8      229.99      158.24     34.58 o
  21   2   8      369.31      323.28     36.69 o
  22   2   8      431.81      392.12     67.17 o
  23   2   8      636.02      562.68     59.11 o
  24   2   8      180.43      109.07     35.26 o
  25   2   8      848.26      819.98     49.27 o
  26   2   8      857.05      935.93     35.13 o
  27   2   8      823.63      785.71     47.33 o
  28   2   8      187.57      181.56     17.70 o
  29   2   8       23.97       20.94      5.86 o
   1   3   8      906.92      902.92     14.03 o
   2   3   8     2167.07     2173.00     22.51 o
   3   3   8       28.89       30.84      4.36 o
   4   3   8       48.91       61.79      7.01 o
   5   3   8      119.40      123.15     11.53 o
   6   3   8       67.85       60.71      9.09 o
   7   3   8      650.24      599.07     27.43 o
   8   3   8      243.21      257.61     21.43 o
   9   3   8      342.59      393.69     31.70 o
  10   3   8       36.62       81.79     10.72 o
  11   3   8      956.30     1022.72     28.47 o
  12   3   8      116.99       99.12     12.33 o
  13   3   8      198.60      256.29     29.41 o
  14   3   8       10.92       -9.09      8.49 o
  15   3   8     1770.36     1864.49     59.58 o
  16   3   8       53.14       49.47     11.19 o
  17   3   8      762.89      846.70     50.13 o
  18   3   8       11.33        3.74      5.30 o
  19   3   8      165.09      158.09     16.54 o
  20   3   8      611.29      659.19     53.52 o
  21   3   8      109.08       95.53     16.15 o
  22   3   8       50.15       27.33     14.81 o
  23   3   8       13.00       24.66      8.01 o
  24   3   8       79.58       97.44     19.63 o
  25   3   8      417.76      490.31     48.73 o
  26   3   8        8.55       20.26      8.17 o
  27   3   8      994.60     1174.10     78.41 o
  28   3   8      394.71      420.85     33.32 o
   0   4   8      156.44      145.11     16.00 o
   1   4   8       78.01       61.39      5.05 o
   2   4   8      106.57      103.10     11.53 o
   3   4   8       55.79       63.06     13.06 o
   4   4   8       21.81       24.76      4.80 o
   5   4   8      660.72      596.99     29.45 o
   6   4   8     1118.72     1083.34     22.24 o
   7   4   8       30.41       28.56      5.92 o
   8   4   8     1288.28     1385.10     27.68 o
   9   4   8      609.91      594.66    115.12 o
  10   4   8      718.00      594.26     26.84 o
  11   4   8      322.02      371.73     41.35 o
  12   4   8       56.73       58.99      9.10 o
  13   4   8       59.86       60.67     10.52 o
  14   4   8      133.67      117.28     13.62 o
  15   4   8       88.45      139.21     16.96 o
  16   4   8      225.42      218.14     27.27 o
  17   4   8      425.16      512.70     41.89 o
  18   4   8      222.63      261.27     30.42 o
  19   4   8       15.70       27.92     11.91 o
  20   4   8      930.17      852.59     84.98 o
  21   4   8       12.97        3.15      6.89 o
  22   4   8        3.50       10.06     13.97 o
  23   4   8       75.98       64.79     14.75 o
  24   4   8       32.22       40.31     15.78 o
  25   4   8      333.42      362.11     44.94 o
  26   4   8        7.98       14.22      7.77 o
  27   4   8        3.13        8.51      6.80 o
   1   5   8      181.76      199.42     22.43 o
   2   5   8      233.24      219.44     63.46 o
   3   5   8     1453.48     1466.84     30.51 o
   4   5   8       32.36       29.39      3.45 o
   5   5   8      646.61      666.06     33.96 o
   6   5   8     1009.49     1053.56     29.47 o
   7   5   8     1142.04     1139.43     27.18 o
   8   5   8       50.69       34.02      5.28 o
   9   5   8     1093.64      941.84     30.83 o
  10   5   8       15.28       21.77      6.89 o
  11   5   8      257.17      271.17     32.13 o
  12   5   8     2032.01     2041.75     45.53 o
  13   5   8       69.92       50.02      9.03 o
  14   5   8      661.28      645.41     82.20 o
  15   5   8        0.93        5.27     14.57 o
  16   5   8        0.87        9.23      6.55 o
  17   5   8      219.64      274.10     23.92 o
  18   5   8        8.15       -1.31      6.62 o
  19   5   8       10.89       -2.33     12.15 o
  20   5   8       26.26        6.26      8.37 o
  21   5   8       63.87       56.72     10.46 o
  22   5   8       28.27       30.49      7.95 o
  23   5   8      654.09      743.72    126.12 o
  24   5   8      686.35      788.00     60.22 o
  25   5   8       11.76        9.03      5.69 o
  26   5   8       16.29       15.04     14.33 o
   0   6   8     1080.51     1125.22     35.37 o
   1   6   8      187.03      195.51     20.99 o
   2   6   8     1307.95     1349.56     31.15 o
   3   6   8      288.54      312.20     26.81 o
   4   6   8     4673.02     4903.15    114.27 o
   5   6   8      886.19      856.14     27.11 o
   6   6   8       24.86       41.24      8.16 o
   7   6   8     1185.16     1224.17     40.88 o
   8   6   8      544.69      553.99     34.60 o
   9   6   8     2446.71     2221.72     62.58 o
  10   6   8       82.28       75.21     18.38 o
  11   6   8        1.25       20.37      7.92 o
  12   6   8      248.04      251.63     38.63 o
  13   6   8     3745.94     3857.22    113.66 o
  14   6   8      372.07      428.96     59.49 o
  15   6   8      293.28      293.17     36.82 o
  16   6   8      130.23      166.33     21.10 o
  17   6   8      964.75      923.52     38.63 o
  18   6   8      600.98      662.31     47.44 o
  19   6   8      184.70      166.91     19.82 o
  20   6   8      102.76      116.36     16.41 o
  21   6   8      233.67      249.83     28.07 o
  22   6   8      308.59      327.73     38.92 o
  23   6   8        0.67        8.07      6.93 o
  24   6   8      308.72      362.66     34.13 o
   1   7   8      241.44      230.03     23.64 o
   2   7   8      600.81      604.80     43.90 o
   3   7   8      424.42      427.34     52.36 o
   4   7   8      287.92      348.10     50.21 o
   5   7   8      167.14      143.26     12.86 o
   6   7   8      495.60      557.05     40.83 o
   7   7   8        2.56       18.55      9.98 o
   8   7   8     1535.34     1584.92     44.37 o
   9   7   8        0.98       15.72      9.43 o
  10   7   8      394.90      471.71     55.99 o
  11   7   8      258.87      324.31     38.39 o
  12   7   8      720.89      810.65     82.83 o
  13   7   8      550.67      541.24     65.54 o
  14   7   8      127.71      118.62     26.00 o
  15   7   8      376.60      440.93     50.06 o
  16   7   8      987.54     1063.49     87.18 o
  17   7   8      261.27      303.75     38.21 o
  18   7   8      104.31      116.75     22.85 o
  19   7   8      395.05      414.75     53.39 o
  20   7   8     1353.14     1214.23     35.13 o
  21   7   8      173.43      169.61     20.65 o
  22   7   8        1.68       21.55     12.52 o
   0   8   8      639.09      747.10    252.30 o
   1   8   8     3965.95     4031.73     75.70 o
   2   8   8     1615.36     1622.18     37.49 o
   3   8   8     1209.42     1120.35     31.59 o
   4   8   8     1204.65     1211.41     47.49 o
   5   8   8      770.78      774.98     53.38 o
   6   8   8      597.34      645.72     62.49 o
   7   8   8      411.31      373.40     45.31 o
   8   8   8      515.62      552.48     40.51 o
   9   8   8      850.23      832.59     30.47 o
  10   8   8      405.81      496.86     63.18 o
  11   8   8      608.97      592.69     62.15 o
  12   8   8     1347.93     1439.25     62.27 o
  13   8   8      272.78      320.20     34.70 o
  14   8   8      405.17      529.87     76.30 o
  15   8   8      126.62      114.09     20.80 o
  16   8   8     1094.45     1024.61     63.66 o
  17   8   8     2292.67     2536.77     66.08 o
  18   8   8      297.80      264.87     42.44 o
  19   8   8       74.14      107.32     20.62 o
  20   8   8      136.31      206.47     31.80 o
   1   9   8      147.45      142.73     16.98 o
   2   9   8     1665.34     1666.95     48.07 o
   3   9   8      583.87      607.10     81.45 o
   4   9   8      626.42      683.18     41.36 o
   5   9   8       20.07       33.23      8.48 o
   6   9   8       77.13       86.64     13.97 o
   7   9   8       11.31       20.78      6.83 o
   8   9   8      814.91      785.01     59.92 o
   9   9   8       66.80       65.30     14.39 o
  10   9   8      965.37     1010.95     89.36 o
  12   9   8      176.31      157.98     33.19 o
  13   9   8        2.64       17.71      7.92 o
  14   9   8       36.76       27.39     10.94 o
  15   9   8     1484.93     1466.76     47.64 o
  16   9   8      431.99      443.59    207.74 o
  17   9   8       24.49       19.89      8.10 o
   0  10   8     1007.65     1047.83     83.74 o
   1  10   8       58.88       65.83     19.59 o
   2  10   8      203.12      210.00     20.52 o
   3  10   8      241.00      202.46     20.41 o
   4  10   8       37.08       37.18     11.91 o
   5  10   8       95.84       92.80     16.09 o
   6  10   8      156.86      166.67     20.71 o
   7  10   8       39.20       39.80      9.75 o
   8  10   8        1.30       -1.81      9.73 o
   9  10   8      252.95      301.63     58.16 o
  10  10   8      184.26      240.15     26.30 o
  11  10   8        0.00        5.80      5.08 o
  12  10   8      150.23      240.87     31.08 o
   1   1   9       22.98       31.13      3.02 o
   2   1   9      487.40      426.18     29.59 o
   3   1   9     1329.87     1415.55     21.27 o
   4   1   9      157.53      110.73      8.31 o
   5   1   9     1128.72     1115.21     20.89 o
   6   1   9     1242.29     1146.16     23.99 o
   7   1   9      115.05      113.16     12.29 o
   8   1   9       82.37       90.00     11.89 o
   9   1   9      189.75      180.50     19.68 o
  10   1   9     4630.41     4949.50     69.66 o
  11   1   9        0.03       -0.21      8.33 o
  12   1   9     6132.79     6456.79    124.97 o
  13   1   9      194.30      156.32     26.18 o
  14   1   9      283.28      322.46     29.90 o
  15   1   9      586.94      642.93     54.34 o
  16   1   9      132.74      118.98     18.40 o
  17   1   9       15.82       12.28      5.42 o
  18   1   9      256.85      247.66     53.91 o
  19   1   9       80.46       83.82     22.16 o
  20   1   9        9.91       12.16      8.24 o
  21   1   9      100.48      127.38     20.83 o
  22   1   9        9.34        2.98      6.41 o
  23   1   9     1263.07     1157.22     39.13 o
  24   1   9        5.28        2.60      5.57 o
  25   1   9        0.19        9.44      5.24 o
  26   1   9       99.35      117.50     13.79 o
  27   1   9       34.47       67.42     15.09 o
  28   1   9        1.59       -5.40     10.68 o
   0   2   9       53.39       58.64      7.78 o
   1   2   9     1894.77     1954.96     26.45 o
   2   2   9       54.04       43.68      5.52 o
   3   2   9     1553.59     1471.82     25.38 o
   4   2   9     1666.94     1633.47     28.92 o
   5   2   9     1609.38     1612.58     27.46 o
   6   2   9      604.33      523.91     28.75 o
   7   2   9     3399.76     3749.03     53.71 o
   8   2   9     2544.25     2710.97     47.34 o
   9   2   9    10103.14    10783.24    194.12 o
  10   2   9      503.33      582.80     44.26 o
  11   2   9     1415.63     1474.04     35.36 o
  12   2   9      181.93      210.31     25.25 o
  13   2   9      707.45      719.83     45.45 o
  14   2   9      379.42      377.59     44.26 o
  15   2   9      292.66      292.72     27.73 o
  16   2   9      113.61       43.73     32.83 o
  17   2   9      841.61      954.99     29.43 o
  18   2   9        7.22       -4.84      8.96 o
  19   2   9      126.63      127.07     21.03 o
  20   2   9      796.43      733.52     81.11 o
  21   2   9      889.06      949.71     62.31 o
  22   2   9      198.71      165.01     20.01 o
  23   2   9       22.11       18.41      6.71 o
  24   2   9      231.86      276.37     41.14 o
  25   2   9      256.57      248.28     27.15 o
  26   2   9       20.68       25.20      8.61 o
  27   2   9      707.74      753.73     43.37 o
   1   3   9      506.05      428.93     16.36 o
   2   3   9     5457.62     5538.09     75.96 o
   3   3   9       30.39       41.78      4.67 o
   4   3   9      388.29      431.94     26.47 o
   5   3   9      837.51      781.89     26.40 o
   6   3   9     2731.19     2770.33     33.84 o
   7   3   9     2034.85     2147.81     29.69 o
   8   3   9     4871.31     4966.98     64.28 o
   9   3   9       43.13       47.53      6.64 o
  10   3   9      495.67      434.24     34.40 o
  11   3   9     3319.28     3386.96     50.02 o
  12   3   9      381.71      374.01     32.03 o
  13   3   9       55.09       36.73     22.13 o
  14   3   9      647.26      585.49     34.16 o
  15   3   9      466.20      390.06     83.95 o
  16   3   9      918.64      901.28     71.83 o
  17   3   9       17.31       20.45     12.30 o
  18   3   9      509.13      620.76     48.02 o
  19   3   9      166.64      160.86     23.33 o
  20   3   9      579.01      654.73     52.21 o
  21   3   9       25.08       36.01     19.04 o
  22   3   9      950.96      983.57     67.17 o
  23   3   9      611.15      647.44     67.50 o
  24   3   9      302.83      288.31     34.84 o
  25   3   9       11.20       29.46      9.08 o
  26   3   9       55.11       47.39     11.66 o
  27   3   9      353.82      348.17     29.94 o
   0   4   9     1624.91     1679.98     32.01 o
   1   4   9     2198.55     2173.90     26.19 o
   2   4   9      702.51      679.17     17.12 o
   3   4   9     3058.52     3217.32     37.25 o
   4   4   9     2034.90     1980.80     31.78 o
   5   4   9     3003.44     3081.24     38.77 o
   6   4   9        8.74        3.86      3.21 o
   7   4   9     2442.76     2345.54     31.04 o
   8   4   9     1977.10     1901.92     40.91 o
   9   4   9     1598.01     1736.26     36.68 o
  10   4   9       48.31       25.47      6.59 o
  11   4   9     1866.77     1973.58     42.06 o
  12   4   9     1437.46     1276.91     55.50 o
  13   4   9      932.13      952.61     34.50 o
  14   4   9       15.18       26.00     12.30 o
  15   4   9      156.67      133.51     14.15 o
  16   4   9      462.57      503.80     44.47 o
  17   4   9      904.29      992.73     39.67 o
  18   4   9       16.82       26.87      7.84 o
  19   4   9       36.96       54.90     10.98 o
  20   4   9        0.52       -1.19     10.37 o
  21   4   9     1671.11     1851.51     34.92 o
  22   4   9      218.95      227.24     37.62 o
  23   4   9      309.59      345.21     33.40 o
  24   4   9       70.85      105.17     19.25 o
  25   4   9      404.09      459.18     75.12 o
  26   4   9     1422.91     1417.28     62.61 o
   1   5   9      969.37      952.25     15.37 o
   2   5   9     4953.28     5117.10     47.47 o
   3   5   9     1966.79     1810.02     39.21 o
   4   5   9      532.09      461.08     16.23 o
   5   5   9       67.58       58.79      8.66 o
   6   5   9     6354.92     6537.02     97.06 o
   7   5   9      954.90      974.46     30.63 o
   8   5   9      110.52       91.90     15.02 o
   9   5   9      136.08       83.82     21.98 o
  10   5   9     3165.97     3048.88     92.44 o
  11   5   9      378.26      265.27     66.45 o
  12   5   9      306.78      370.69     34.51 o
  13   5   9       60.76       79.82     11.13 o
  14   5   9     1264.30     1256.96     31.90 o
  15   5   9     1504.82     1412.60     38.31 o
  16   5   9     1248.88     1342.15     35.81 o
  17   5   9      153.99      151.61     18.29 o
  18   5   9      311.67      351.33     33.94 o
  19   5   9      620.08      693.84     64.15 o
  20   5   9      269.81      308.31     31.50 o
  21   5   9      204.33      210.07     24.67 o
  22   5   9      283.88      347.25     46.37 o
  23   5   9      268.75      297.89     37.02 o
  24   5   9      651.24      655.63     65.96 o
   0   6   9        1.90        3.45      5.38 o
   1   6   9      234.89      214.67     38.17 o
   2   6   9     1290.52     1228.89     30.04 o
   3   6   9     1840.78     1857.61     39.58 o
   4   6   9      594.83      471.52     34.05 o
   5   6   9      566.45      559.01     43.82 o
   6   6   9      157.15      179.99     17.90 o
   7   6   9       21.98       47.17      8.44 o
   8   6   9      196.10      169.28     17.55 o
   9   6   9        0.42       -2.93      4.83 o
  10   6   9        5.16       16.44      6.96 o
  11   6   9        1.33        3.28      3.89 o
  12   6   9     1268.07     1160.62     40.06 o
  13   6   9     1753.17     1860.27     41.55 o
  14   6   9        1.99        2.41      5.13 o
  15   6   9      424.44      448.66     42.48 o
  16   6   9      472.00      470.31     40.49 o
  17   6   9     1603.28     1560.75     52.24 o
  18   6   9      138.98      127.02     40.01 o
  19   6   9      113.00      125.80     15.64 o
  20   6   9       20.15       17.85     14.24 o
  21   6   9       16.44       11.13     12.61 o
  22   6   9      747.69      756.72     27.34 o
  23   6   9      337.15      422.10     35.52 o
   1   7   9      272.74      280.07     26.16 o
   2   7   9      607.20      607.54     44.79 o
   3   7   9     2024.18     2127.97     48.01 o
   4   7   9     2802.51     2840.96     62.49 o
   5   7   9     1198.08     1195.81     35.47 o
   6   7   9      378.10      357.07     30.55 o
   7   7   9      625.69      633.60     43.63 o
   8   7   9       36.43       29.10      5.87 o
   9   7   9      212.18      219.53     26.72 o
  10   7   9      301.10      299.94     41.35 o
  11   7   9      247.95      264.27     42.02 o
  12   7   9       22.35       27.45     12.45 o
  13   7   9       46.45       33.62     10.16 o
  14   7   9      419.45      410.82     57.07 o
  15   7   9      178.40      178.61     18.73 o
  16   7   9       97.54      114.39     14.36 o
  17   7   9      170.46      142.38     15.56 o
  18   7   9      207.81      197.92     25.21 o
  19   7   9      119.07      147.67     16.08 o
  20   7   9       14.82       17.95      7.59 o
  21   7   9      197.21      197.72     23.53 o
   0   8   9      198.61      214.45     34.52 o
   1   8   9     1024.05     1011.27     27.75 o
   2   8   9      433.69      486.72     45.25 o
   3   8   9      483.10      531.88     46.80 o
   4   8   9       23.68       55.38     10.60 o
   5   8   9      769.15      754.23     39.06 o
   6   8   9       29.79       29.72      6.80 o
   7   8   9       13.70       24.06      6.46 o
   8   8   9       10.34       19.10      9.04 o
   9   8   9        0.19        6.41      7.80 o
  10   8   9        0.09       20.37     10.10 o
  11   8   9       30.51       41.29     13.12 o
  12   8   9      150.47      149.34     26.66 o
  13   8   9      193.09      229.38     39.18 o
  14   8   9       65.62       78.17     22.97 o
  15   8   9        1.15       14.45     12.09 o
  16   8   9       27.78       31.56     15.42 o
  17   8   9      198.05      205.20     31.62 o
  18   8   9        8.10       13.58      5.62 o
   1   9   9        7.73        6.08      8.52 o
   2   9   9      722.76      789.24     48.81 o
   3   9   9       73.19       91.68     12.35 o
   4   9   9      177.00      179.01     20.28 o
   5   9   9       59.07       79.90     10.22 o
   6   9   9      236.21      322.20     27.86 o
   7   9   9      309.96      362.81     35.21 o
   8   9   9       70.36       38.57     14.27 o
   9   9   9      357.80      379.81     64.09 o
  10   9   9      151.67      170.74     26.54 o
  11   9   9       20.58       29.81     14.45 o
  12   9   9      560.85      639.79     53.45 o
  13   9   9       23.50       27.15     10.70 o
  14   9   9      994.73     1017.18     88.27 o
   0  10   9      822.38      831.50     63.60 o
   1  10   9     1725.91     1885.63     47.39 o
   2  10   9       10.56       10.17     19.50 o
   3  10   9       13.68        7.13      4.23 o
   4  10   9      275.62      277.52     34.10 o
   5  10   9      185.16      203.24     21.30 o
   6  10   9        5.64        1.87      6.75 o
   7  10   9      175.66      171.65     20.31 o
   8  10   9       84.69       81.74     16.38 o
   0   0  10     3201.15     3223.96     62.21 o
   1   0  10      321.24      366.30     27.38 o
   2   0  10      283.73      223.15     21.62 o
   3   0  10      798.30      738.24     29.53 o
   4   0  10     1565.05     1446.85     55.02 o
   5   0  10        6.83        8.11      6.86 o
   6   0  10       38.87       21.79      6.35 o
   7   0  10      953.13      928.62     91.66 o
   8   0  10       62.62       34.28      6.53 o
   9   0  10     2774.56     2754.13    144.95 o
  10   0  10     1565.79     1474.56     48.73 o
  11   0  10       30.31       33.13     10.76 o
  12   0  10      252.91      261.85     33.86 o
  13   0  10     1192.36     1266.57     73.58 o
  14   0  10     1587.28     1633.59     85.16 o
  15   0  10       29.47       21.59      9.28 o
  16   0  10     1271.16     1275.93     42.93 o
  17   0  10        0.41        0.17      2.15 o
  18   0  10     1334.09     1321.65     44.08 o
  19   0  10        1.67      -15.66     11.00 o
  20   0  10      400.88      389.54     57.56 o
  21   0  10      343.09      314.69     44.38 o
  22   0  10      439.07      486.40     67.23 o
  23   0  10       13.63        9.43      6.83 o
  24   0  10      115.24      124.18     20.56 o
  25   0  10     1619.38     1632.54     81.98 o
  26   0  10     1850.60     1872.50    115.66 o
   1   1  10      353.09      291.89     21.47 o
   2   1  10      330.31      254.46     18.13 o
   3   1  10     3015.05     3064.59     50.17 o
   4   1  10     1942.80     1772.48     34.97 o
   5   1  10       37.94       39.35      7.78 o
   6   1  10     1278.48     1207.44     21.30 o
   7   1  10     4827.00     5067.65     70.02 o
   8   1  10       48.98       40.76      8.77 o
   9   1  10       11.31       26.86      6.62 o
  10   1  10       10.79       10.08      9.61 o
  11   1  10     8075.81     8318.97    207.02 o
  12   1  10      492.71      537.33     39.81 o
  13   1  10        0.66       18.95      7.04 o
  14   1  10      518.21      589.65     49.84 o
  15   1  10     1555.13     1627.91     38.50 o
  16   1  10        1.54       -1.66      5.99 o
  17   1  10       22.26       44.86     10.57 o
  18   1  10       53.13       63.72     11.07 o
  19   1  10     1266.36     1266.71     42.92 o
  20   1  10       53.89       49.29     10.73 o
  21   1  10      344.58      339.09     38.37 o
  22   1  10      205.57      146.32     22.29 o
  23   1  10     3072.98     3342.28    105.10 o
  24   1  10       17.99       12.15      6.55 o
  25   1  10      152.95      184.62     23.26 o
  26   1  10        3.52        4.54     28.75 o
   0   2  10      318.43      269.19     26.60 o
   1   2  10      145.89      130.05     10.73 o
   2   2  10      205.08      192.56     16.84 o
   3   2  10      453.53      419.43     16.27 o
   4   2  10     1482.65     1454.88     24.34 o
   5   2  10      818.60      774.64     26.55 o
   6   2  10     1036.00      979.49     17.95 o
   7   2  10        0.00       -2.30      2.27 o
   8   2  10     1034.65      928.97     25.93 o
   9   2  10      593.26      611.32     31.30 o
  10   2  10      207.94      207.49     22.44 o
  11   2  10       14.21        5.99      8.10 o
  12   2  10      496.84      526.65     45.85 o
  13   2  10      624.40      606.08     22.29 o
  14   2  10     2395.12     2483.81     55.47 o
  15   2  10        0.00       -0.17      7.68 o
  16   2  10       30.34       32.70      8.34 o
  17   2  10       16.97        9.93     22.43 o
  18   2  10     1211.59     1243.57     34.49 o
  19   2  10       81.32       68.21     36.79 o
  20   2  10       57.85       80.39     14.02 o
  21   2  10      223.52      226.33     30.72 o
  22   2  10     1294.95     1340.87     38.22 o
  23   2  10       93.06      100.66     23.91 o
  24   2  10       50.97       51.13     12.18 o
  25   2  10       55.67       50.50     12.11 o
  26   2  10       13.01       23.51      8.28 o
   1   3  10      192.60      161.79     20.15 o
   2   3  10       85.67       72.00      7.42 o
   3   3  10     1286.03     1268.55     21.28 o
   4   3  10      237.46      214.98     18.94 o
   5   3  10     1339.07     1345.79     31.08 o
   6   3  10      304.96      322.37     20.18 o
   7   3  10      453.71      423.89     21.29 o
   8   3  10      429.09      392.40     24.06 o
   9   3  10      401.93      425.60     41.48 o
  10   3  10      825.70      858.82     37.97 o
  11   3  10      431.68      440.62     41.93 o
  12   3  10      277.06      302.77     32.85 o
  13   3  10        2.06        9.13      7.53 o
  14   3  10      138.38      129.15     16.19 o
  15   3  10      493.17      531.59     40.82 o
  16   3  10      138.08      168.14     32.19 o
  17   3  10      493.77      544.85     39.76 o
  18   3  10       35.77       34.06      8.78 o
  19   3  10       26.37       27.81      6.96 o
  20   3  10       10.35       20.76      6.49 o
  21   3  10      625.81      740.05     49.27 o
  22   3  10        0.15        4.84      6.30 o
  23   3  10      250.10      243.57     30.12 o
  24   3  10       25.91       50.07     13.30 o
  25   3  10       15.67       25.56     14.66 o
   0   4  10      261.21      235.74     26.66 o
   1   4  10       38.00       23.64      5.50 o
   2   4  10       65.27       57.72      8.08 o
   3   4  10       27.79       29.72      4.24 o
   4   4  10      524.35      532.97     26.02 o
   5   4  10      396.49      359.74     24.87 o
   6   4  10      379.26      389.89     24.49 o
   7   4  10      780.03      716.37     21.78 o
   8   4  10      551.05      576.36     16.62 o
   9   4  10      505.68      487.10     21.30 o
  10   4  10        3.96        5.39      4.02 o
  11   4  10       15.04       12.53      6.11 o
  12   4  10       11.38       13.08      6.51 o
  13   4  10      408.90      437.54     39.58 o
  14   4  10      241.24      248.16     23.10 o
  15   4  10      490.11      551.70     44.12 o
  16   4  10      403.88      476.00     40.34 o
  17   4  10       72.39       60.39     10.90 o
  18   4  10       31.29       52.00     11.25 o
  19   4  10       54.88       79.65     25.24 o
  20   4  10       95.11      100.13     14.96 o
  21   4  10       36.08       23.55      7.22 o
  22   4  10      236.22      233.70     30.98 o
  23   4  10      332.52      413.14     51.56 o
  24   4  10      321.32      463.93     32.96 o
   1   5  10        5.67        5.91      2.25 o
   2   5  10       12.10        4.83      3.45 o
   3   5  10        1.91        4.98      3.94 o
   4   5  10      512.80      495.37     18.97 o
   5   5  10      443.98      439.72     30.64 o
   6   5  10      512.88      512.64     25.90 o
   7   5  10     1993.79     2065.56     36.31 o
   8   5  10      372.75      385.93     27.87 o
   9   5  10       52.90       52.22     10.28 o
  10   5  10      309.57      367.36     32.04 o
  11   5  10        3.58        7.06      5.29 o
  12   5  10       58.76       40.34      9.34 o
  13   5  10      144.73      146.37     29.69 o
  14   5  10       12.90       25.68      6.96 o
  15   5  10      306.09      330.68     28.19 o
  16   5  10      102.45      140.79     20.31 o
  17   5  10      872.90      956.68     29.47 o
  18   5  10       24.94       49.90     16.05 o
  19   5  10      328.58      456.19     48.25 o
  20   5  10       87.57      127.66     18.38 o
  21   5  10       41.84       39.14      9.42 o
  22   5  10      309.51      339.14     29.08 o
  23   5  10      555.19      623.42     56.59 o
   0   6  10     2018.27     1943.12     40.04 o
   1   6  10      787.75      730.52     28.39 o
   2   6  10       89.11      112.93     12.91 o
   3   6  10      127.37      106.36      8.68 o
   4   6  10     4125.87     4172.02     68.80 o
   5   6  10      163.97      144.53     13.05 o
   6   6  10      252.86      223.35     17.51 o
   7   6  10      199.84      213.26     15.56 o
   8   6  10      683.76      679.88     33.51 o
   9   6  10        4.18        4.71      2.91 o
  10   6  10        0.09        3.38      5.47 o
  11   6  10       88.97       93.02     16.17 o
  12   6  10      264.26      302.14     33.59 o
  13   6  10        7.58        7.26      3.45 o
  14   6  10      121.78      143.93     17.65 o
  15   6  10       36.93       28.42     16.05 o
  16   6  10      645.08      751.76     52.36 o
  17   6  10       42.26       55.32     11.58 o
  18   6  10     1386.88     1544.08     43.08 o
  19   6  10      156.90      185.83     27.18 o
  20   6  10      184.10      230.06     21.02 o
  21   6  10       60.48       85.05     18.35 o
   1   7  10      513.60      481.17     37.77 o
   2   7  10       75.15       50.52      7.49 o
   3   7  10      814.53      820.25     30.41 o
   4   7  10       97.26       80.00     16.69 o
   5   7  10      277.66      259.57     27.30 o
   6   7  10      104.84       97.85     13.53 o
   7   7  10      354.34      359.87     22.53 o
   8   7  10        5.33        7.46      2.59 o
   9   7  10        0.20        7.67      4.78 o
  10   7  10      173.25      154.37     21.49 o
  11   7  10     1411.74     1483.73     38.63 o
  12   7  10       21.74       16.94      6.98 o
  13   7  10      609.14      586.95     46.22 o
  14   7  10      604.85      591.28     68.28 o
  15   7  10      730.10      777.84     47.25 o
  16   7  10      191.10      172.13     18.19 o
  17   7  10       71.05       70.68     12.82 o
  18   7  10      244.59      263.95     24.00 o
   0   8  10     2259.41     2320.81     53.57 o
   1   8  10      123.07      109.99     23.36 o
   2   8  10       13.21       17.92      7.77 o
   3   8  10      126.35      157.62     17.84 o
   4   8  10      467.89      451.09     36.99 o
   5   8  10      114.67      138.87     16.84 o
   6   8  10      148.91      178.86     19.90 o
   7   8  10      137.06      160.74     25.39 o
   8   8  10     2440.93     2554.67     55.09 o
   9   8  10      650.96      714.94     62.39 o
  10   8  10      616.49      660.16     63.85 o
  11   8  10       48.01       66.81     17.29 o
  12   8  10     2615.04     2716.88     66.33 o
  13   8  10       17.81       15.45      5.89 o
  14   8  10      835.79      945.49     66.60 o
  15   8  10       15.51       10.97     15.30 o
   1   9  10      328.95      370.69     41.89 o
   2   9  10       11.24       11.01      5.92 o
   3   9  10      552.61      608.89     46.03 o
   4   9  10      334.24      390.74     45.87 o
   5   9  10       48.40       41.46     18.17 o
   6   9  10       49.32       59.31     10.69 o
   7   9  10      840.07      935.30     51.29 o
   8   9  10      117.96      127.63     17.29 o
   9   9  10      196.59      243.05     20.44 o
  10   9  10        2.44        9.49      6.65 o
  11   9  10      384.53      420.98     36.82 o
   1   1  11     1377.14     1333.65     24.74 o
   2   1  11       26.69       20.45      5.52 o
   3   1  11      771.30      634.89     19.41 o
   4   1  11      560.46      506.32     14.29 o
   5   1  11     1022.67      989.48     24.48 o
   6   1  11      180.71      177.55     20.23 o
   7   1  11      314.20      296.93     26.86 o
   8   1  11      600.83      594.23     46.40 o
   9   1  11      627.66      639.05     22.74 o
  10   1  11      452.93      526.75     41.75 o
  11   1  11      621.17      615.60     45.69 o
  12   1  11     1480.28     1473.95     40.27 o
  13   1  11        1.56        6.60      4.67 o
  14   1  11      243.58      273.19     23.39 o
  15   1  11      225.09      249.61     24.88 o
  16   1  11       50.20       41.50      8.77 o
  17   1  11       64.38       78.28     13.89 o
  18   1  11      243.06      245.99     30.73 o
  19   1  11      118.08      126.59     18.50 o
  20   1  11       51.18       62.49      8.89 o
  21   1  11        5.67       11.44     11.61 o
  22   1  11      281.36      360.11     44.48 o
  23   1  11      119.58      135.27     14.25 o
  24   1  11        0.28        4.69     13.36 o
   0   2  11      341.74      262.27     29.93 o
   1   2  11      564.74      543.21     12.46 o
   2   2  11      364.70      295.89     14.97 o
   3   2  11      141.18      123.94     10.33 o
   4   2  11      487.67      468.70     17.17 o
   5   2  11     3968.82     3994.73     61.76 o
   6   2  11        1.91        6.58      3.38 o
   7   2  11      977.64     1066.89     28.11 o
   8   2  11       65.99       73.61     13.50 o
   9   2  11      594.93      609.83     38.48 o
  10   2  11      186.69      181.33     21.71 o
  11   2  11      894.53      933.28     38.67 o
  12   2  11      526.70      624.55     49.88 o
  13   2  11     2106.50     2196.92     46.96 o
  14   2  11      208.29      212.49     20.23 o
  15   2  11      247.15      297.76     27.42 o
  16   2  11      408.05      422.17     39.48 o
  17   2  11       23.62       24.67      9.98 o
  18   2  11       27.04       25.27      6.77 o
  19   2  11       18.17       15.20      6.44 o
  20   2  11       41.94       43.57      9.63 o
  21   2  11      328.95      325.78     42.92 o
  22   2  11      714.84      843.89     54.55 o
  23   2  11        0.48        7.63      6.84 o
  24   2  11       31.52       21.66     22.25 o
   1   3  11      187.67      137.60     17.02 o
   2   3  11     1789.09     1801.93     29.79 o
   3   3  11      711.81      580.03     18.74 o
   4   3  11        0.29        5.43      3.03 o
   5   3  11       56.87       51.87      7.11 o
   6   3  11     1754.29     1711.18     31.47 o
   7   3  11       64.71       64.89      9.30 o
   8   3  11      340.25      323.77     33.24 o
   9   3  11        0.03       24.26      6.02 o
  10   3  11      253.37      288.05     30.68 o
  11   3  11        0.07        5.95     13.78 o
  12   3  11      138.03      138.43     22.15 o
  13   3  11      361.72      400.22     35.10 o
  14   3  11     2571.96     2761.69     54.82 o
  15   3  11      227.65      189.62     40.33 o
  16   3  11     1788.10     1787.81     75.30 o
  17   3  11      398.78      399.82     43.77 o
  18   3  11      942.02      992.54     70.04 o
  19   3  11      178.31      203.94     22.21 o
  20   3  11       64.67       52.61     13.15 o
  21   3  11      495.15      538.59     48.29 o
  22   3  11      410.06      410.57     50.38 o
  23   3  11       37.33       37.58      8.83 o
   0   4  11       11.26       29.18     13.63 o
   1   4  11     3275.09     3308.64     54.28 o
   2   4  11       45.17       37.20      5.50 o
   3   4  11     3065.99     3169.82     53.10 o
   4   4  11        5.75       10.70      3.38 o
   5   4  11      663.33      691.06     29.03 o
   6   4  11       23.32       17.99      6.49 o
   7   4  11      979.25      966.37     36.16 o
   8   4  11      223.49      183.27     16.94 o
   9   4  11     1277.71     1244.49     30.46 o
  10   4  11      377.73      365.03     30.31 o
  11   4  11      690.41      712.50     47.40 o
  12   4  11        2.73        5.51      3.81 o
  13   4  11      196.55      244.47     29.79 o
  14   4  11      211.29      231.14     30.72 o
  15   4  11       60.04       59.71     11.37 o
  16   4  11      325.00      364.52     32.86 o
  17   4  11      907.69      904.93     60.73 o
  18   4  11      674.44      671.84     70.61 o
  19   4  11       37.93       19.10      6.31 o
  20   4  11      263.96      292.55     37.55 o
  21   4  11       66.40       59.20     12.54 o
  22   4  11      161.05      160.86     22.86 o
   1   5  11      462.94      409.77     26.11 o
   2   5  11     1804.02     1900.10     34.60 o
   3   5  11      439.65      408.11     22.00 o
   4   5  11        6.24       11.43      3.55 o
   5   5  11       56.41       44.13      6.17 o
   6   5  11     1099.40     1069.12     21.61 o
   7   5  11      304.26      302.12     19.65 o
   8   5  11       85.48       73.75     11.16 o
   9   5  11      326.50      334.07     27.48 o
  10   5  11     3293.19     3316.52     65.79 o
  11   5  11       77.20       17.29      7.62 o
  12   5  11       72.09       65.31     11.43 o
  13   5  11        4.72        5.55      3.75 o
  14   5  11      684.19      746.16     47.91 o
  15   5  11      118.87      117.25     13.86 o
  16   5  11       99.64      118.68     14.34 o
  17   5  11        2.51        5.02      5.93 o
  18   5  11      948.73     1067.61     25.64 o
  19   5  11       14.00        3.34     10.64 o
  20   5  11      964.96     1009.90     53.58 o
   0   6  11      289.64      322.61     42.75 o
   1   6  11      581.02      564.84     35.89 o
   2   6  11       38.71       38.96      7.87 o
   3   6  11      438.61      379.98     23.40 o
   4   6  11       68.37       48.74      6.95 o
   5   6  11      336.11      342.98     19.94 o
   6   6  11      258.27      264.47     24.90 o
   7   6  11      212.64      188.43     17.30 o
   8   6  11       69.85       83.30     11.70 o
   9   6  11      326.24      399.36     59.10 o
  10   6  11       11.65        1.83      2.99 o
  11   6  11       40.95       54.55     12.18 o
  12   6  11      114.03       94.87     11.53 o
  13   6  11      209.28      201.83     22.42 o
  14   6  11      218.98      267.24     35.13 o
  15   6  11        4.80        1.44      6.35 o
  16   6  11      667.92      741.68     46.28 o
  17   6  11      875.27      942.04     53.01 o
  18   6  11      132.88      125.25     16.69 o
   1   7  11      338.41      328.43     27.83 o
   2   7  11        1.37        1.73     10.76 o
   3   7  11      121.33      112.32     14.70 o
   4   7  11      357.72      374.16     25.36 o
   5   7  11        8.53       11.01      6.22 o
   6   7  11      511.54      527.12     44.03 o
   7   7  11      439.45      404.57     29.59 o
   8   7  11       52.20       54.55      7.43 o
   9   7  11       62.09       58.05      8.80 o
  10   7  11      981.03     1035.19     50.23 o
  11   7  11     1536.12     1570.05     30.25 o
  12   7  11      104.03      112.41     15.07 o
  13   7  11       27.65       28.27      9.13 o
  14   7  11      165.24      171.16     21.30 o
  15   7  11        9.36       22.47      7.10 o
  16   7  11      454.63      508.94     44.48 o
   0   8  11      257.21      215.12     29.44 o
   1   8  11        1.05       11.02      5.09 o
   2   8  11       96.22      108.36     21.37 o
   3   8  11       12.77       19.34      6.42 o
   4   8  11      243.08      273.19     40.07 o
   5   8  11      177.26      164.06     15.28 o
   6   8  11       54.83       46.35      9.74 o
   7   8  11      111.95      131.01     13.51 o
   8   8  11       33.45       19.27     12.13 o
   9   8  11       16.42       20.00     17.90 o
  10   8  11       39.62       38.49     10.60 o
  11   8  11      219.17      231.85     26.02 o
  12   8  11        2.36       11.38      4.40 o
   1   9  11        7.97       26.97     14.78 o
   2   9  11      354.35      386.08     27.89 o
   3   9  11       94.89       84.04     19.95 o
   4   9  11      245.37      236.94     18.84 o
   0   0  12     4119.91     4215.08    113.42 o
   1   0  12      510.67      380.56     27.17 o
   2   0  12      174.00      127.47     13.59 o
   3   0  12       89.53       51.57     11.00 o
   4   0  12     2253.79     2249.75     55.17 o
   5   0  12      558.15      618.81     55.50 o
   6   0  12       33.80       21.34      7.74 o
   7   0  12      244.35      277.69     40.57 o
   8   0  12      451.82      448.55     46.61 o
   9   0  12     1057.87     1014.27     44.20 o
  10   0  12       10.99       20.92      7.98 o
  11   0  12      133.90      163.91     25.21 o
  12   0  12      913.27     1039.00     35.31 o
  13   0  12      295.18      286.16     37.61 o
  14   0  12     2896.65     2920.03     80.29 o
  15   0  12        2.54       -5.44      8.65 o
  16   0  12      586.11      710.89     77.33 o
  17   0  12       20.54       34.64     10.46 o
  18   0  12      129.80      183.44     27.33 o
  19   0  12      131.93      140.33     16.57 o
  20   0  12      765.98      775.46     67.17 o
  21   0  12      141.80      197.16     34.28 o
  22   0  12        2.50       -6.05     10.28 o
   1   1  12     1017.75      931.30     16.48 o
   2   1  12     1173.35     1047.79     16.29 o
   3   1  12       29.74       16.75      3.44 o
   4   1  12       57.00       32.03      4.67 o
   5   1  12      648.50      560.47     21.90 o
   6   1  12      359.99      320.77     35.65 o
   7   1  12      804.88      818.88     37.35 o
   8   1  12       81.01       88.43     11.79 o
   9   1  12      465.33      560.92     40.95 o
  10   1  12     1094.86     1066.45     30.30 o
  11   1  12      273.71      336.21     28.37 o
  12   1  12       10.98       17.02      7.19 o
  13   1  12       46.66       64.06     10.87 o
  14   1  12      312.15      286.56     31.53 o
  15   1  12      958.08     1012.90     53.69 o
  16   1  12       41.94       50.20     10.52 o
  17   1  12       51.73       69.48      9.57 o
  18   1  12      836.79      972.31     61.29 o
  19   1  12      418.75      462.25     55.27 o
  20   1  12       79.94       80.93     14.82 o
  21   1  12      112.61      137.99     21.13 o
  22   1  12        1.96        0.86      5.61 o
   0   2  12     3661.15     3538.81    134.95 o
   1   2  12      176.65      136.72     17.70 o
   2   2  12        7.91        9.59      3.61 o
   3   2  12      699.55      642.16     24.19 o
   4   2  12      681.96      661.55     25.97 o
   5   2  12      606.60      535.30     25.95 o
   6   2  12        2.99       11.84      5.70 o
   7   2  12       85.71       92.07     14.81 o
   8   2  12       19.52       16.70      4.87 o
   9   2  12       84.02       78.76     12.65 o
  10   2  12      339.53      320.05     30.90 o
  11   2  12        0.00        7.84      4.33 o
  12   2  12        0.90       10.16      4.46 o
  13   2  12      338.67      355.87     30.01 o
  14   2  12      111.30       92.43     25.06 o
  15   2  12       18.01       46.45     11.38 o
  16   2  12      706.32      715.84     27.81 o
  17   2  12       53.28       39.98      9.89 o
  18   2  12      349.43      349.68     34.78 o
  19   2  12       92.67      116.03     13.26 o
  20   2  12      392.78      440.27     55.21 o
  21   2  12       59.32       57.77     10.38 o
   1   3  12      434.01      388.43     25.29 o
   2   3  12       55.10       57.14      8.18 o
   3   3  12      269.89      223.21     17.35 o
   4   3  12       30.33       26.70      4.25 o
   5   3  12       73.55       66.25      8.84 o
   6   3  12      200.37      193.78     14.97 o
   7   3  12       10.11        8.77      3.21 o
   8   3  12        7.66       27.90      6.35 o
   9   3  12       15.47       20.97      5.81 o
  10   3  12        0.83       10.08      4.56 o
  11   3  12        2.54        8.99      5.80 o
  12   3  12        2.33        6.27      4.16 o
  13   3  12      231.56      231.75     29.24 o
  14   3  12       28.25       17.17      7.68 o
  15   3  12       44.82       30.32      7.39 o
  16   3  12       60.76       58.58      8.17 o
  17   3  12       16.29       21.48      6.99 o
  18   3  12      149.14      207.65     21.78 o
  19   3  12       15.38       23.57     13.09 o
  20   3  12        0.04        1.56      9.28 o
  21   3  12      308.63      295.01     35.27 o
   0   4  12       26.53       14.45      6.59 o
   1   4  12       76.71       80.09     14.18 o
   2   4  12       92.89       86.04     15.93 o
   3   4  12      200.77      169.29     17.68 o
   4   4  12      181.86      171.87     15.29 o
   5   4  12        7.06        8.11      4.01 o
   6   4  12       76.32       71.28      9.31 o
   7   4  12      256.80      204.18     16.93 o
   8   4  12      331.64      288.36     25.17 o
   9   4  12        1.63        9.41      3.90 o
  10   4  12       22.30       20.44      6.38 o
  11   4  12       22.11       31.27      7.54 o
  12   4  12       29.05       30.05      6.71 o
  13   4  12      142.61      158.96     18.82 o
  14   4  12       18.02       14.68     12.42 o
  15   4  12      436.21      421.28     44.33 o
  16   4  12      172.08      179.53     20.95 o
  17   4  12        0.37        7.96     12.30 o
  18   4  12      500.10      595.59     70.77 o
  19   4  12       76.31       84.30     12.42 o
   1   5  12       37.39       50.21     10.09 o
   2   5  12       12.03       16.39      4.25 o
   3   5  12     1053.82     1038.38     25.10 o
   4   5  12      290.54      269.98     24.85 o
   5   5  12      420.19      385.80     28.46 o
   6   5  12       64.12       67.83      9.73 o
   7   5  12       93.02       65.31      9.36 o
   8   5  12      120.16      122.33     18.73 o
   9   5  12        4.26       18.13      5.94 o
  10   5  12      114.04      100.91     13.92 o
  11   5  12        2.66        3.80      4.55 o
  12   5  12       24.92       25.72     14.36 o
  13   5  12       41.12       29.77      7.95 o
  14   5  12       68.32       61.71     13.36 o
  15   5  12     1198.52     1335.34     40.29 o
  16   5  12       78.38       77.79     13.74 o
  17   5  12       39.59       53.26      8.77 o
  18   5  12       65.26       65.95     11.35 o
   0   6  12      268.24      245.16     41.60 o
   1   6  12       67.82       64.04     11.32 o
   2   6  12        1.05        7.61      3.90 o
   3   6  12      692.99      662.01     23.19 o
   4   6  12      537.19      598.73     76.20 o
   5   6  12      537.25      585.50     53.52 o
   6   6  12      125.29      105.14     12.13 o
   7   6  12      790.87      774.82     23.80 o
   8   6  12        1.10        4.71      4.43 o
   9   6  12        1.24       17.04      6.83 o
  10   6  12       69.80       69.57     13.14 o
  11   6  12      259.44      258.24     31.35 o
  12   6  12       73.80       80.59     13.91 o
  13   6  12       99.78       80.33     14.63 o
  14   6  12       54.41       62.10     27.09 o
  15   6  12        8.55       20.34      7.67 o
   1   7  12      287.83      275.16     32.61 o
   2   7  12        0.74        3.75      6.26 o
   3   7  12      302.43      316.81     42.96 o
   4   7  12      156.78      181.86     19.20 o
   5   7  12       39.01       41.07      9.76 o
   6   7  12       45.56       56.15     12.24 o
   7   7  12      315.49      305.34     38.69 o
   8   7  12       91.59       72.00     10.92 o
   9   7  12      190.92      178.01     26.24 o
  10   7  12       31.06       22.79      6.47 o
  11   7  12     1503.01     1551.65     73.59 o
  12   7  12        1.62       -1.09      5.59 o
   0   8  12      542.01      548.98     56.05 o
   1   8  12      273.27      266.69     19.28 o
   2   8  12      319.13      343.83     29.28 o
   3   8  12       94.62       92.71     13.07 o
   4   8  12        0.49       10.69      5.44 o
   5   8  12      256.26      308.87     22.04 o
   6   8  12      401.66      429.03     33.43 o
   1   1  13      168.29      133.36     18.46 o
   2   1  13      793.13      718.85     28.72 o
   3   1  13       21.97       14.02      3.09 o
   4   1  13       99.25       62.64      8.72 o
   5   1  13      430.64      411.74     14.37 o
   6   1  13       74.84       79.80     13.43 o
   7   1  13        3.31       12.44      4.92 o
   8   1  13        3.30        4.31      5.86 o
   9   1  13       92.71       84.92     13.77 o
  10   1  13      105.12       97.84     20.23 o
  11   1  13     1109.77     1192.11     30.58 o
  12   1  13      138.27      159.45     20.54 o
  13   1  13        2.78       10.06      5.01 o
  14   1  13      169.18      153.80     17.99 o
  15   1  13        2.42        4.98      6.23 o
  16   1  13       52.16       25.88     10.01 o
  17   1  13      354.73      384.85     46.58 o
  18   1  13     1146.01     1235.83     30.17 o
  19   1  13      167.48      184.88     23.71 o
   0   2  13     2130.24     2114.04     58.10 o
   1   2  13      364.24      390.12     37.15 o
   2   2  13       59.85       40.03      7.33 o
   3   2  13       13.08       18.00      3.02 o
   4   2  13        2.59        4.93      2.19 o
   5   2  13       13.82       16.31      4.14 o
   6   2  13       74.34       67.68      9.26 o
   7   2  13        3.76       11.26      5.38 o
   8   2  13      131.16      116.30     17.17 o
   9   2  13      351.96      346.13     35.21 o
  10   2  13      354.11      335.44     35.42 o
  11   2  13      114.58      132.95     17.56 o
  12   2  13       19.98       17.97      7.30 o
  13   2  13      684.82      700.03     28.87 o
  14   2  13       61.31       70.20      9.71 o
  15   2  13      287.83      314.10     40.40 o
  16   2  13       36.23       25.48      7.05 o
  17   2  13       11.74        3.78      5.80 o
  18   2  13        9.69       11.43      5.61 o
   1   3  13       32.26       26.04     13.03 o
   2   3  13      297.30      301.25     30.29 o
   3   3  13      128.31      159.19     19.92 o
   4   3  13       22.93       19.88      4.12 o
   5   3  13      175.87      125.97     14.12 o
   6   3  13     1651.42     1797.99     29.49 o
   7   3  13      148.48      134.60     23.70 o
   8   3  13       45.67       37.74      9.73 o
   9   3  13       34.35       37.43      7.77 o
  10   3  13      729.95      778.80     23.33 o
  11   3  13       63.55       55.42     10.33 o
  12   3  13      280.46      313.50     32.29 o
  13   3  13       76.17       71.53     10.65 o
  14   3  13     1220.01     1404.20     34.76 o
  15   3  13        0.31        2.22      4.42 o
  16   3  13      990.26     1132.21     63.20 o
  17   3  13       72.17       60.62     10.97 o
  18   3  13      337.72      327.03     33.77 o
   0   4  13      106.68       90.39     22.07 o
   1   4  13      643.61      608.75     43.48 o
   2   4  13      408.75      425.44     33.90 o
   3   4  13     1417.91     1406.67     29.02 o
   4   4  13      139.85      125.39     17.00 o
   5   4  13     1228.58     1266.32     28.81 o
   6   4  13      562.01      532.59     31.41 o
   7   4  13     1455.44     1521.92     28.08 o
   8   4  13       25.47       22.15      5.35 o
   9   4  13       34.23       47.47     13.25 o
  10   4  13        1.20        5.01      3.44 o
  11   4  13      341.52      343.00     33.58 o
  12   4  13      101.00       88.87     17.78 o
  13   4  13       27.99       14.83      7.59 o
  14   4  13       60.37       43.69      8.67 o
  15   4  13      193.92      179.76     22.54 o
  16   4  13        5.53        8.83      6.59 o
   1   5  13       21.56       24.51      6.50 o
   2   5  13      312.95      341.41     36.27 o
   3   5  13       65.95       77.19      9.95 o
   4   5  13      204.90      186.60     28.96 o
   5   5  13      267.36      256.00     28.01 o
   6   5  13      265.39      247.11     35.76 o
   7   5  13      171.83      166.86     22.93 o
   8   5  13      115.21      102.78     20.59 o
   9   5  13       66.32       70.99     21.01 o
  10   5  13      152.76      156.52     17.94 o
  11   5  13       20.49       10.64      5.03 o
  12   5  13        3.12        7.09     10.64 o
  13   5  13       17.70       21.28      7.35 o
  14   5  13      289.57      273.43     30.23 o
   0   6  13       39.64       59.67     16.14 o
   1   6  13      537.01      542.34     35.14 o
   2   6  13       24.46       13.01      5.25 o
   3   6  13      377.20      365.17     46.14 o
   4   6  13       55.85       49.55      9.92 o
   5   6  13       54.38       54.52     11.30 o
   6   6  13        6.91       14.30     10.34 o
   7   6  13       99.04       92.09     16.32 o
   8   6  13       49.80       56.35     13.60 o
   9   6  13       50.43       41.31      8.91 o
  10   6  13       15.93       23.02      7.26 o
  11   6  13       23.04       20.06      9.01 o
   1   7  13      198.14      213.50     33.72 o
   2   7  13        5.36        8.65      4.22 o
   3   7  13        9.11       15.28      5.47 o
   4   7  13       46.37       41.73     14.74 o
   5   7  13       35.48       30.34      8.14 o
   1   0  14      729.60      601.39     47.82 o
   2   0  14       29.00       26.97      8.89 o
   3   0  14       63.81       39.18     11.31 o
   4   0  14      921.80      986.40     27.03 o
   5   0  14     1692.39     1714.10     52.54 o
   6   0  14     1020.45     1010.34     32.23 o
   7   0  14      227.21      233.07     29.50 o
   8   0  14      569.81      628.60    268.68 o
   9   0  14     1314.85     1291.85     44.14 o
  10   0  14      730.50      792.87     29.44 o
  11   0  14      766.58      828.24     61.79 o
  12   0  14     1296.91     1462.46     40.27 o
  13   0  14        0.39       10.76      6.59 o
  14   0  14      576.00      630.66     58.77 o
  15   0  14      626.91      680.42     44.86 o
  16   0  14      804.24      780.66     52.06 o
   1   1  14      193.68      139.43     17.29 o
   2   1  14      145.06       99.45     16.17 o
   3   1  14      274.64      214.75     25.13 o
   4   1  14       37.01       28.98      6.09 o
   5   1  14      173.18      108.53     15.79 o
   6   1  14        0.22        4.05      3.14 o
   7   1  14      813.95      848.91     43.50 o
   8   1  14        0.09        9.07     18.23 o
   9   1  14       70.39       54.16      9.60 o
  10   1  14      151.41      141.34     17.55 o
  11   1  14      919.78      985.02     22.63 o
  12   1  14       91.31      104.07     18.01 o
  13   1  14       41.23       39.41     13.63 o
  14   1  14      113.51      120.84     13.97 o
  15   1  14        0.33       -1.34      5.15 o
   0   2  14      401.60      429.57     45.28 o
   1   2  14      125.18      121.59     18.60 o
   2   2  14       57.45       54.73      7.24 o
   3   2  14      806.15      752.74     26.33 o
   4   2  14      328.17      272.58     25.81 o
   5   2  14      151.26       98.27     13.09 o
   6   2  14        2.72        8.05      3.54 o
   7   2  14      845.17      854.91     21.39 o
   8   2  14      115.87      125.11     16.54 o
   9   2  14       39.72       28.82      9.70 o
  10   2  14       24.82       21.55      6.36 o
  11   2  14       75.62       80.24     13.86 o
  12   2  14        9.11       15.17      5.67 o
  13   2  14      342.79      341.21     43.88 o
  14   2  14      200.85      248.66     24.76 o
  15   2  14      132.25      174.00     19.63 o
   1   3  14      192.32      178.29     21.40 o
   2   3  14       38.44       41.28      9.76 o
   3   3  14      160.43      154.41     24.47 o
   4   3  14       54.49       39.26      8.25 o
   5   3  14       63.41       39.09      7.87 o
   6   3  14      280.68      281.49     29.77 o
   7   3  14      197.97      179.48     29.72 o
   8   3  14       20.83       14.54      9.85 o
   9   3  14       58.29       63.03     11.50 o
  10   3  14      311.88      289.48     36.51 o
  11   3  14       82.52       69.52     12.43 o
  12   3  14        0.28        8.90      3.69 o
  13   3  14       60.93       64.57      9.10 o
  14   3  14      390.64      388.65     33.00 o
   0   4  14      673.11      673.10     26.54 o
   1   4  14       12.62       12.99      5.70 o
   2   4  14        2.20        6.07      3.04 o
   3   4  14       78.39       60.70     10.70 o
   4   4  14       15.41       27.16      7.89 o
   5   4  14       40.53       51.34     10.19 o
   6   4  14        4.45        4.45      2.25 o
   7   4  14        8.82       19.41      8.16 o
   8   4  14      201.35      266.20     49.88 o
   9   4  14      331.04      277.78     32.39 o
  10   4  14      218.54      234.52     37.49 o
  11   4  14      208.97      195.01     30.77 o
  12   4  14        1.83        5.13      4.73 o
   1   5  14      222.59      238.56     26.94 o
   2   5  14      435.51      393.54     45.14 o
   3   5  14        1.74        4.99      4.02 o
   4   5  14      589.59      609.57     37.28 o
   5   5  14        9.23       14.71      6.29 o
   6   5  14        5.60        3.54      2.95 o
   7   5  14      355.33      347.68     24.05 o
   8   5  14      641.69      671.65     81.74 o
   1   1  15        6.96        1.75      2.36 o
   2   1  15      150.22      116.69     19.65 o
   3   1  15       70.36       64.63     16.87 o
   4   1  15       38.81       22.55      8.59 o
   5   1  15      271.16      245.89     43.83 o
   6   1  15      165.97      126.36     21.83 o
   7   1  15      197.33      135.61     15.66 o
   8   1  15       68.63       64.20     10.37 o
   9   1  15      225.04      190.96     24.76 o
  10   1  15     1079.56     1159.96     50.60 o
   0   2  15       55.43       48.73     16.51 o
   1   2  15       18.66        7.64      2.84 o
   2   2  15        1.71        5.08      4.96 o
   3   2  15        9.91       20.56      7.19 o
   4   2  15      250.61      242.63     84.22 o
   5   2  15       12.40       26.66      9.25 o
   6   2  15       16.98       21.71      7.68 o
   7   2  15       15.80       15.36      7.26 o
   8   2  15       60.16       57.62     14.63 o
   9   2  15     1738.48     1944.71     89.42 o
   1   3  15      189.93      159.89     17.82 o
   3   3  15      542.70      532.00     34.67 o
   4   3  15       12.10       12.42      3.86 o
   5   3  15       12.16       13.06      6.17 o
   6   3  15      421.09      399.70     48.13 o
   7   3  15      866.30      958.53     61.12 o
   0   4  15      458.68      509.19     45.10 o
   1   4  15      550.02      509.83     37.67 o
   2   4  15        1.98       11.53      4.82 o
   3   4  15     1634.43     1851.88     97.43 o
 
